# Supplementary material for: Effectiveness of clinical decision support in fall prevention among older adults: A systematic review and meta-analysis
Source: PLoS One. 2026 Jan 12;21(1):e0340025. doi: 10.1371/journal.pone.0340025 (PMC12795367; doi:10.1371/journal.pone.0340025)
Supplement: S4 Table — (XLSX) [file pone.0340025.s004.xlsx]

## Sheet: Ark1
	Result	Inclusion/exclusion	Reason for exclusion	Additional information
1	Aladul, M. I., B. Patel, og S. R. Chapman. «Impact of the introduction of falls risk assessment toolkit on falls prevention and psychotropic medicines’ utilisation in Walsall: an interrupted time series analysis». BMJ Open 11, nr. 8 (2021): e039649. https://doi.org/10.1136/bmjopen-2020-039649.	Excluded	Wrong outcomes
2	Caton, C., M. K. Wiley, Y. Zhao, W. P. Moran, og J. Zapka. «Improving internal medicine residents’ falls assessment and evaluation: an interdisciplinary, multistrategy program». Journal of the American Geriatrics Society 59, nr. 10 (2011): 1941–46. https://doi.org/10.1111/j.1532-5415.2011.03555.x.	Excluded	Wrong study design
3	Close, Jacqueline, Margaret Ellis, Richard Hooper, Edward Glucksman, Stephen Jackson, og Cameron Swift. «Prevention of falls in the elderly trial (PROFET): a randomised controlled trial». The Lancet 353 (1999): 93–97. https://doi.org/10.1016/S0140-6736(98)06119-4.	Excluded	Wrong intervention
4	Cockayne, S., S. Rodgers, L. Green, C. Fairhurst, J. Adamson, A. Scantlebury, B. Corbacho, mfl. «Clinical effectiveness and cost-effectiveness of a multifaceted podiatry intervention for falls prevention in older people: a multicentre cohort randomised controlled trial (the REducing Falls with ORthoses and a Multifaceted podiatry intervention trial)». Health Technology Assessment (Winchester, Eng…	Excluded	Wrong intervention
5	Curtis, K., S. Qian, P. Yu, J. White, K. Ruperto, S. Balzer, og B. Munroe. «Does electronic medical record redesign increase screening of risk for pressure injury, falls and substance use in the Emergency Department? An implementation evaluation». Australasian Emergency Care 24, nr. 1 (2021): 20–27. https://doi.org/10.1016/j.auec.2020.04.002.	Excluded	Wrong study design
6	Desborough, J. A., A. Clark, J. Houghton, T. Sach, V. Shaw, V. Kirthisingha, R. C. Holland, og D. J. Wright. «Clinical and cost effectiveness of a multi-professional medication reviews in care homes (CAREMED)». International journal of pharmacy practice, 2020. https://doi.org/10.1111/ijpp.12656.	Excluded	Wrong intervention
7	Dowding, D. W., M. Turley, og T. Garrido. «The impact of an electronic health record on nurse sensitive patient outcomes: an interrupted time series analysis». Journal of the American Medical Informatics Association 19, nr. 4 (2012): 615–20. https://doi.org/10.1136/amiajnl-2011-000504.	Excluded	Wrong patient population
8	Dyer, C. A., C. L. Watkins, C. Gould, og J. Rowe. «Risk-factor assessment for falls: from a written checklist to the penless clinic». Age & Ageing 27, nr. 5 (1998): 569–72.	Excluded	Wrong study design
9	«Effectiveness of a systematic multifactorial falls risk screening, assessment and management intervention to reduce in-hospital falls in older patients». Journal of Bone and Mineral Research 34 (2019): 157‐. https://doi.org/10.1002/jbmr.3579.	Excluded	Conference abstract
10	France, D., J. Slayton, S. Moore, H. Domenico, J. Matthews, R. L. Steaban, og N. Choma. «A Multicomponent Fall Prevention Strategy Reduces Falls at an Academic Medical Center». Joint Commission Journal on Quality and Patient Safety 43, nr. 9 (2017): 460–70. https://doi.org/10.1016/j.jcjq.2017.04.006.	Excluded	Wrong study design
11	Goldberg, E. M., S. J. Marks, L. J. Resnik, S. Long, H. Mellott, og R. C. Merchant. «Can an Emergency Department-Initiated Intervention Prevent Subsequent Falls and Health Care Use in Older Adults? A Randomized Controlled Trial». Annals of Emergency Medicine 76, nr. 6 (2020): 739‐750. https://doi.org/10.1016/j.annemergmed.2020.07.025.	Excluded	Wrong intervention
12	Greenberg, M. R., V. Goodheart, J. L. Jacoby, R. D. Barraco, L. M. Crowley, R. Day, A. Youngdahl, mfl. «Emergency Department Stopping Elderly Accidents, Deaths and Injuries (ED STEADI) Program». Journal of Emergency Medicine 59, nr. 1 (2020): 1–11. https://doi.org/10.1016/j.jemermed.2020.04.019.	Excluded	Wrong intervention
13	Greenberg, M. R., J. L. Jacoby, R. D. Barraco, E. C. Moore, S. Berk, R. Chow, T. S. Remaley, R. E. Rios, R. Surmaitis, og B. G. Kane. «Emergency department stopping elderly accidents, deaths and injuries (ED steadi) program». Annals of emergency medicine. 66, nr. 4 SUPPL. 1 (2015): S1.	Excluded	Conference abstract
14	Guerra, Francisca Valuzia Guedes, Rafaella Pessoa Moreira, Glauciano de Oliveira Ferreira, Janiel Ferreira Felício, Tahissa Frota Cavalcante, Thelma Leite de Araujo, og Marcio Flavio Moura de Araujo. «Effectiveness of the fall prevention intervention in older adults with arterial hypertension: randomized clinical trial». Geriatric Nursing 42 (2021): 27–32. https://doi.org/10.1016/j.gerinurse.2020…	Excluded	Wrong intervention
15	Holroyd-Leduc JM, Abelseth GA, Khandwala F, Silvius JL, Hogan DB, Schmaltz HN, Frank CB, og Straus SE. «A pragmatic study exploring the prevention of delirium among hospitalized older hip fracture patients: Applying evidence to routine clinical practice using clinical decision support.» Implement Sci 5 (2010): 81. https://doi.org/10.1186/1748-5908-5-81.	Excluded	Wrong intervention
16	Jellett, J., C. Williams, D. Clayton, V. Plummer, og T. Haines. «Falls risk score removal does not impact inpatient falls: A stepped-wedge, cluster-randomised trial». Journal of Clinical Nursing 29, nr. 23–24 (2020): 4505–13. https://doi.org/10.1111/jocn.15471.	Excluded	Wrong patient population
17	Kirchhoff, M., og K. Damgaard. «Cognitive and physical resources are important in order to complete a geriatric fall prevention programme». Danish Medical Journal 63, nr. 1 (2016): A5175.	Excluded	Wrong study design
18	Logan, P. A., J. C. Horne, F. Allen, S. J. Armstrong, A. B. Clark, S. Conroy, J. Darby, mfl. «A multidomain decision support tool to prevent falls in older people: the FinCH cluster RCT». Health Technology Assessment (Winchester, England) 26, nr. 9 (2022): 1–136. https://doi.org/10.3310/CWIB0236.	Excluded	Results reported elsewhere	Results reported in: Logan PA, Horne JC, Gladman JRF, Gordon AL, Sach T, Clark A, et al. Multifactorial falls prevention programme compared with usual care in UK care homes for older people: multicentre cluster randomised controlled trial with economic evaluation. BMJ. 2021;375: e066991. doi:10.1136/bmj-2021-066991
19	Lytle, K. S., N. M. Short, R. L. Richesson, og M. M. Horvath. «Clinical Decision Support for Nurses: A Fall Risk and Prevention Example». CIN: Computers, Informatics, Nursing 33, nr. 12 (2015): 530–37; quiz E1. https://doi.org/10.1097/CIN.0000000000000192.	Excluded	Wrong study design
20	Morris, M. E., T. Haines, A. M. Hill, I. D. Cameron, C. Jones, D. Jazayeri, B. Mitra, D. Kiegaldie, R. I. Shorr, og S. M. McPhail. «Divesting from a Scored Hospital Fall Risk Assessment Tool (FRAT): A Cluster Randomized Non-Inferiority Trial». Journal of the American Geriatrics Society 09 (2021): 09. https://doi.org/10.1111/jgs.17125.	Excluded	Wrong patient population
21	———. «Divesting from a Scored Hospital Fall Risk Assessment Tool (FRAT): A Cluster Randomized Non-Inferiority Trial». Journal of the American Geriatrics Society 69, nr. 9 (2021): 2598–2604. https://doi.org/10.1111/jgs.17125.	Excluded	Wrong patient population
22	Morris, M., C. Jones, M. Knight, D. Jazayeri, A. M. Hill, H. Koutsioufitis, D. Kiegaldie, og H. Heng. «Falls Risk Assessment Tools for Hospitals: an Evidence-Based Approach». Archives of Physical Medicine and Rehabilitation 101, nr. 11 (2020): e43‐. https://doi.org/10.1016/j.apmr.2020.09.127.	Excluded	Conference abstract
23	Tzeng, H. M., L. S. Jansen, U. Okpalauwaekwe, S. Khasnabish, B. Andreas, og P. C. Dykes. «Adopting the Fall Tailoring Interventions for Patient Safety (TIPS) Program to Engage Older Adults in Fall Prevention in a Nursing Home». Journal of Nursing Care Quality 28 (2021): 28. https://doi.org/10.1097/NCQ.0000000000000547.	Excluded	Wrong study design
24	Welch, S. A., R. E. Ward, M. K. Beauchamp, S. G. Leveille, T. Travison, og J. F. Bean. «The Short Physical Performance Battery (SPPB): A Quick and Useful Tool for Fall Risk Stratification Among Older Primary Care Patients». Journal of the American Medical Directors Association 12 (2020): 12. https://doi.org/10.1016/j.jamda.2020.09.038.	Excluded	Wrong study design
25	Wells, Bridget. «Implementation of computerised clinical decision support (CCDS) in a prehospital setting: Processes of adoption and impact on paramedic role and practice», 2013, 234.	Excluded	Results reported elsewhere	Results reported in: Snooks HA, Carter B, Dale J, Foster T, Humphreys I, Logan PA, et al. Support and Assessment for Fall Emergency Referrals (SAFER 1): Cluster Randomised Trial of Computerised Clinical Decision Support for Paramedics. Quinn TJ, editor. PLoS One. 2014;9: e106436. doi:10.1371/journal.pone.0106436
26	Yokota, S., A. Tomotaki, O. Mohri, M. Endo, og K. Ohe. «Evaluating the Effectiveness of a Fall Risk Screening Tool Implemented in an Electronic Medical Record System». Journal of Nursing Care Quality 33, nr. 4 (2018): E1–6. https://doi.org/10.1097/NCQ.0000000000000315.	Excluded	Wrong study design
27	…, C. M. Astley, A. D. Joshi, J. Merino, N. Tsereteli, og T. Fall. «Attributes and predictors of long COVID». Nature Medicine, 2021. https://www.nature.com/articles/s41591-021-01292-y.	Excluded	Excluded during title and abstract screening
28	… Expertise for Fall, Fracture Prevention, og ... «Characteristics and effectiveness of fall prevention programs in nursing homes: A systematic review and meta‐analysis of randomized controlled trials». Journal of the …, 2015. https://agsjournals.onlinelibrary.wiley.com/doi/abs/10.1111/jgs.13254.	Excluded	Excluded during title and abstract screening
29	…, Prevention of Falls Network Europe and, og ... «Development of a common outcome data set for fall injury prevention trials: the Prevention of Falls Network Europe consensus». Journal of the …, 2005. https://agsjournals.onlinelibrary.wiley.com/doi/abs/10.1111/j.1532-5415.2005.53455.x.	Excluded	Excluded during title and abstract screening
30	«223 The Use of the IPASS Handoff Communication Tool to Increase Nursing Satisfaction during Handoff on a Burn and Pediatric Unit». Journal of Burn Care & Research 40 (2019): S91–92. https://doi.org/10.1093/jbcr/irz013.151.	Excluded	Excluded during title and abstract screening
31	A Bonner, P MacCulloch, T Gardner, og CW Chase. A student-led demonstration project on fall prevention in a long-term care facility. Geriatric Nursing. Elsevier, 2007. https://www.sciencedirect.com/science/article/pii/S0197457207001164.	Excluded	Excluded during title and abstract screening
32	A, McIntyre, Mackenzie L, og Harvey M. «Engagement of general practitioners in falls prevention assessment and referral to occupational therapists. Insights from a NHS England-wide survey of general practitioners...RCOT (Royal College of Occupational Therapist) Annual Conference 2017». British Journal of Occupational Therapy 80 (2017): 64–64.	Excluded	Excluded during title and abstract screening
33	A Ofosuhene. Staff Development Project for Fall Prevention in Long-Term Care. scholarworks.waldenu.edu, 2021. https://scholarworks.waldenu.edu/cgi/viewcontent.cgi?article=11436&context=dissertations.	Excluded	Excluded during title and abstract screening
34	A, P., F. D. S. D, J. M, S. S. T, S. Sankaran, Pskr Pittu, og V. S. «Development of artificial intelligence edge computing based wearable device for fall detection and prevention of elderly people». Heliyon 10, nr. 8 (2024): e28688. https://doi.org/10.1016/j.heliyon.2024.e28688.	Excluded	Excluded during title and abstract screening
35	A Santos, V Guimarães, N Matos, og ... «Multi-sensor exercise-based interactive games for fall prevention and rehabilitation». 2015 9th …, 2015. https://ieeexplore.ieee.org/abstract/document/7349379/.	Excluded	Excluded during title and abstract screening
36	A Ungar, M Rafanelli, I Iacomelli, og ... Fall prevention in the elderly. Clinical Cases in …. ncbi.nlm.nih.gov, 2013. https://www.ncbi.nlm.nih.gov/pmc/articles/pmc3797008/.	Excluded	Excluded during title and abstract screening
37	Ab Aziz, A., M. C. A. Klein, og J. Treur. «An integrative ambient agent model for unipolar depression relapse prevention». Journal of Ambient Intelligence and Smart Environments 2, nr. 1 (2010): 5–20. https://doi.org/10.3233/ais-2010-0054.	Excluded	Excluded during title and abstract screening
38	Ab Saleh, M., og A. T. Sadiq. «Modified Meerkat Clan Algorithm for Association Rules Mining». Baghdad Science Journal 21, nr. 5 (2024): 1743–53. https://doi.org/10.21123/bsj.2023.8018.	Excluded	Excluded during title and abstract screening
39	Abaker, M., A. Abdelmaboud, M. Osman, M. Alghobiri, og A. Abdelmotlab. «A Rock-fall Early Warning System Based on Logistic Regression Model». Intelligent Automation and Soft Computing 28, nr. 3 (2021): 843–56. https://doi.org/10.32604/iasc.2021.017714.	Excluded	Excluded during title and abstract screening
40	Abate, C., E. S. Gromisch, M. Campo, J. A. Ruiz, og H. M. DelMastro. «Predicting faller status in persons with multiple sclerosis using the Multiple Sclerosis Walking Scale-12». Multiple Sclerosis and Related Disorders 92 (2024): 105924. https://doi.org/10.1016/j.msard.2024.105924.	Excluded	Excluded during title and abstract screening
41	Abbas, M., og R. Le Bouquin Jeannes. «A Review of Frailty Analysis in Older Adults: From Clinical Tools Towards Fully Automated Preventive Systems». Irbm 44(2) (no pagination) (2023). https://doi.org/10.1016/j.irbm.2022.11.004.	Excluded	Excluded during title and abstract screening
42	Abbas, M., M. Saleh, J. Prud’Homm, F. Lemoine, D. Somme, og R. L. Jeannes. «Device Attitude and Real-Time 3D Visualization: An Interface for Elderly Care». Irbm 44, nr. 3 (2023): 7. https://doi.org/10.1016/j.irbm.2022.100746.	Excluded	Excluded during title and abstract screening
43	Abbas, M., M. Saleh, J. Prud’Homm, F. Lemoine, D. Somme, og R. Le Bouquin Jeannes. «Device Attitude and Real-Time 3D Visualization: An Interface for Elderly Care». Irbm 44(3) (no pagination) (2023). https://doi.org/10.1016/j.irbm.2022.100746.	Excluded	Excluded during title and abstract screening
44	Abbasi, S., og K. Rezaee. «Deep Learning-Based Prediction of Freezing of Gait in Parkinson’s Disease With the Ensemble Channel Selection Approach». Brain and Behavior 15, nr. 1 (2025): e70206. https://doi.org/10.1002/brb3.70206.	Excluded	Excluded during title and abstract screening
45	Abbott, Carmen Casanova. «Community multidimensional fall risk screening», nr. Ph.D. (2009): 303 p-303 p.	Excluded	Excluded during title and abstract screening
46	Abdel-Baset, M., og I. M. Hezam. «A hybrid flower pollination algorithm for solving ill-conditioned set of equations». International Journal of Bio-Inspired Computation 8, nr. 4 (2016): 215–20. https://doi.org/10.1504/ijbic.2016.078662.	Excluded	Excluded during title and abstract screening
47	Abdel-Basset, M., W. Ding, og D. El-Shahat. «A hybrid Harris Hawks optimization algorithm with simulated annealing for feature selection». Artificial Intelligence Review, 2021. https://doi.org/10.1007/s10462-020-09860-3.	Excluded	Excluded during title and abstract screening
48	Abdel-Basset, M., R. Mohamed, I. M. Hezam, K. M. Sallam, A. M. Alshamrani, og I. A. Hameed. «Artificial intelligence-based optimization techniques for optimal reactive power dispatch problem: a contemporary survey, experiments, and analysis». Artificial Intelligence Review 58, nr. 1 (2024): 48. https://doi.org/10.1007/s10462-024-10982-1.	Excluded	Excluded during title and abstract screening
49	Abdel-Basset, M., R. Mohamed, I. M. Hezam, K. M. Sallam, og I. A. Hameed. «An Efficient Binary Hybrid Equilibrium Algorithm for Binary Optimization Problems: Analysis, Validation, and Case Studies». International Journal of Computational Intelligence Systems 17, nr. 1 (2024): 45. https://doi.org/10.1007/s44196-024-00458-z.	Excluded	Excluded during title and abstract screening
50	Abdel-Basset, M., R. Mohamed, og S. Mirjalili. «A novel whale optimization algorithm integrated with Nelder–Mead simplex for multi-objective optimization problems». Knowledge-Based Systems 212 (2021). https://doi.org/10.1016/j.knosys.2020.106619.	Excluded	Excluded during title and abstract screening
51	Abdelfadil, H. M. G., E. M. Fahmy, S. M. Abdelmegeed, H. M. Zakaria, A. A. Darwesh, A. M. Kadry, S. H. Elsayed, A. M. Aboeleneen, og A. M. Alshimy. «Effect of adding systematic desensitization to goal-directed paradigm on risk of falling in patients with stroke: a randomized controlled trial». Frontiers in Neurology 15 (2024): 1285420. https://doi.org/10.3389/fneur.2024.1285420.	Excluded	Excluded during title and abstract screening
52	Abdo, J. Bou, og R. El Sibai. «Permissionless proof‐of‐reputation‐X: A hybrid reputation‐based consensus algorithm for permissionless blockchains». Transactions on Emerging … 32, nr. 1 (2021). https://doi.org/10.1002/ett.4148.	Excluded	Excluded during title and abstract screening
53	Abdo, M., X. Wu, A. Sharma, K. K. Tassiopoulos, T. T. Brown, S. L. Koletar, M. T. Yin, og K. M. Erlandson. «Regional Differences in Risk of Recurrent Falls Among Older U.S. Women and Men with HIV in the HIV Infection, Aging, and Immune Function Long-Term Observational Study». AIDS Research & Human Retroviruses 38, nr. 7 (2022): 530–37. https://doi.org/10.1089/AID.2021.0162.	Excluded	Excluded during title and abstract screening
54	Abdollahi, M., S. Ashouri, M. Abedi, N. Azadeh-Fard, M. Parnianpour, K. Khalaf, og E. Rashedi. «Using a Motion Sensor to Categorize Nonspecific Low Back Pain Patients: A Machine Learning Approach». Sensors 20, nr. 12 (2020): 16. https://doi.org/10.3390/s20123600.	Excluded	Excluded during title and abstract screening
55	Abdollahi, M., E. Rashedi, S. Jahangiri, P. M. Kuber, N. Azadeh-Fard, og M. Dombovy. «Fall Risk Assessment in Stroke Survivors: A Machine Learning Model Using Detailed Motion Data from Common Clinical Tests and Motor-Cognitive Dual-Tasking». Sensors 24, nr. 3 (2024): 26. https://doi.org/10.3390/s24030812.	Excluded	Excluded during title and abstract screening
56	Abdolshah, S., N. Rajaei, Y. Akiyama, Y. Yamada, og S. Okamoto. «Longitudinal Rollover Strategy as Effective Intervention to Reduce Wrist Injuries During Forward Fall». Ieee Robotics and Automation Letters 3, nr. 4 (2018): 4187–92. https://doi.org/10.1109/lra.2018.2864646.	Excluded	Excluded during title and abstract screening
57	Abdool, P. S., T. Supasitthumrong, K. Patel, B. H. Mulsant, og T. K. Rajji. «Using an Integrated Care Pathway for Late-Life Schizophrenia Improves Monitoring of Adverse Effects of Antipsychotics and Reduces Antipsychotic Polypharmacy». American Journal of Geriatric Psychiatry (no pagination) (2018). https://doi.org/10.1016/j.jagp.2018.09.003.	Excluded	Excluded during title and abstract screening
58	Abdulameer, S. A., S. A. Syed Sulaiman, M. A. A. Hassali, K. Subramaniam, og M. N. Sahib. «Osteoporosis and type 2 diabetes mellitus: What do we know, and what we can do?» Patient Preference and Adherence 6 (2012): 435–48. https://doi.org/10.2147/PPA.S32745.	Excluded	Excluded during title and abstract screening
59	Ablett, A. D., A. D. Wood, R. Barr, J. Guillot, A. J. Black, H. M. Macdonald, D. M. Reid, og P. K. Myint. «A high anticholinergic burden is associated with a history of falls in the previous year in middle-aged women: findings from the Aberdeen Prospective Osteoporosis Screening Study». Annals of Epidemiology 28, nr. 8 (2018): 557-562.e2. https://doi.org/10.1016/j.annepidem.2018.05.011.	Excluded	Excluded during title and abstract screening
60	Abou Ghaida, H., S. Mottet, og J. M. Goujon. «A real time study of the human equilibrium using an instrumented insole with 3 pressure sensors». Annual International Conference Of The IEEE Engineering In Medicine And Biology Society 2014 (2014): 4968–71. https://doi.org/10.1109/EMBC.2014.6944739.	Excluded	Excluded during title and abstract screening
61	Abou, L., C. McCloskey, C. Wernimont, N. E. Fritz, og A. L. Kratz. «Examination of Risk Factors Associated With Falls and Injurious Falls in People With Multiple Sclerosis: An Updated Nationwide Study». Archives of Physical Medicine & Rehabilitation 105, nr. 4 (2024): 717–24. https://doi.org/10.1016/j.apmr.2023.11.011.	Excluded	Excluded during title and abstract screening
62	Abou, Libak, Chloe McCloskey, Cory Wernimont, Nora E. Fritz, og Anna L. Kratz. «Examination of Risk Factors Associated With Falls and Injurious Falls in People With Multiple Sclerosis: An Updated Nationwide Study...National Institute on Disability, Independent Living, and Rehabilitation Research (NIDILRR) Advanced Rehabilitation Research and Training (ARRT) Fellows Symposium, October 30, 2023, At…	Excluded	Excluded during title and abstract screening
63	Abou-Raya, S., A. Abou-Raya, og T. Khadrawi. «A randomized controlled trial of early initiation of osteoporosis assessment and management in the acute setting of the fracture clinic». Annals of the Rheumatic Diseases 72 (2013). https://doi.org/10.1136/annrheumdis-2013-eular.2949.	Excluded	Excluded during title and abstract screening
64	Abraha, H. «Regulating algorithmic employment decisions through data protection law». European Labour Law Journal 14, nr. 2 (2023): 172–91. https://doi.org/10.1177/20319525231167317.	Excluded	Excluded during title and abstract screening
65	Abreu, Drom, E. S. Novaes, R. R. Oliveira, T. A. F. Mathias, og S. S. Marcon. «Fall-related admission and mortality in older adults in Brazil: trend analysis». Ciencia & Saude Coletiva 23, nr. 4 (2018): 1131–41. https://doi.org/10.1590/1413-81232018234.09962016.	Excluded	Excluded during title and abstract screening
66	Abu Samah, Z., N. A. Mohd Nordin, S. Shahar, og D. K. A. Singh. «Can gait speed test be used as a falls risk screening tool in community dwelling older adults? A review». Polish Annals of Medicine 23, nr. 1 (2016): 61–67. https://doi.org/10.1016/j.poamed.2015.04.007.	Excluded	Excluded during title and abstract screening
67	Abu Samah, Z., D. K. A. Singh, R. R. Murukesu, S. Shahar, N. A. M. Nordin, M. A. Omar, og C. Ai-Vyrn. «Discriminative and Predictive Ability of Physical Performance Measures in Identifying Fall Risk among Older Adults». Sains Malaysiana 47, nr. 11 (2018): 2769–76. https://doi.org/10.17576/jsm-2018-4711-19.	Excluded	Excluded during title and abstract screening
68	Abualigah, L., og A. J. Dulaimi. «A novel feature selection method for data mining tasks using hybrid sine cosine algorithm and genetic algorithm». Cluster Computing 24, nr. 3 (2021): 2161–76. https://doi.org/10.1007/s10586-021-03254-y.	Excluded	Excluded during title and abstract screening
69	«Accidents most common reason for mental health safety alert». Nursing Times 102, nr. 21 (2006): 4–4.	Excluded	Excluded during title and abstract screening
70	Ackerman, I. N., S. E. Soh, og A. L. Barker. «Physical Therapists’ Falls Prevention Knowledge, Beliefs, and Practices in Osteoarthritis Care: A National Cross-Sectional Study». Arthritis care & research 72, nr. 8 (2020): 1087–95. https://doi.org/10.1002/acr.23996.	Excluded	Excluded during title and abstract screening
71	Ackland, H. M., D. V. Pilcher, O. S. Roodenburg, S. A. McLellan, P. A. Cameron, og D. J. Cooper. «Danger at every rung: Epidemiology and outcomes of ICU-admitted ladder-related trauma». Injury 47, nr. 5 (2016): 1109–17. https://doi.org/10.1016/j.injury.2015.12.016.	Excluded	Excluded during title and abstract screening
72	Actrn. «A night-lighting intervention to reduce inpatient falls: a stepped-wedge cluster randomised controlled trial». http://www.who.int/trialsearch/Trial2.aspx?TrialID=ACTRN12614000615684, 2014. https://www.cochranelibrary.com/central/doi/10.1002/central/CN-01805544/full.	Excluded	Excluded during title and abstract screening
73	———. «A pilot study to determine the feasibility and acceptability of a non-pharmacological intervention to prevent delirium for people with advanced cancer in hospital». http://www.who.int/trialsearch/Trial2.aspx?TrialID=ACTRN12617001070325, 2017. https://www.cochranelibrary.com/central/doi/10.1002/central/CN-01894882/full.	Excluded	Excluded during title and abstract screening
74	———. «A randomised controlled trial investigating the effect of the Home Activity Monitoring Program (HAMP) on functional status and falls in independent, home dwelling 65+ year old adults». http://www.who.int/trialsearch/Trial2.aspx?TrialID=ACTRN12612000553875, 2012. https://www.cochranelibrary.com/central/doi/10.1002/central/CN-01852208/full.	Excluded	Excluded during title and abstract screening
75	———. «A Systems aPproach to community-based medIcation REview for people at risk of medication harm after a hospital stay: ASPIRE trial». https://trialsearch.who.int/Trial2.aspx?TrialID=ACTRN12623000121662, 2023. https://www.cochranelibrary.com/central/doi/10.1002/central/CN-02520430/full.	Excluded	Excluded during title and abstract screening
76	———. «A Trial Evaluating Community Pharmacist-led Older Adult Fall Prevention Program». https://trialsearch.who.int/Trial2.aspx?TrialID=ACTRN12623000151639, 2023. https://www.cochranelibrary.com/central/doi/10.1002/central/CN-02525632/full.	Excluded	Excluded during title and abstract screening
77	———. «Active Women over 50 Online: a pilot trial». http://www.who.int/trialsearch/Trial2.aspx?TrialID=ACTRN12619000490178, 2019. https://www.cochranelibrary.com/central/doi/10.1002/central/CN-01971700/full.	Excluded	Excluded during title and abstract screening
78	———. «Addressing fall risk by treating obstructive sleep apnea in older people». https://trialsearch.who.int/Trial2.aspx?TrialID=ACTRN12623000965606, 2023. https://www.cochranelibrary.com/central/doi/10.1002/central/CN-02597478/full.	Excluded	Excluded during title and abstract screening
79	———. «Can the use of textured insoles affect the balance or endurance in children with motor coordination concerns?» https://trialsearch.who.int/Trial2.aspx?TrialID=ACTRN12624000160538, 2024. https://www.cochranelibrary.com/central/doi/10.1002/central/CN-02673850/full.	Excluded	Excluded during title and abstract screening
80	———. «Does a preload containing whey protein and guar (Omniblend) reduce the fall in blood pressure and affect the rate of stomach emptying after a sugary drink?» http://www.who.int/trialsearch/Trial2.aspx?TrialID=ACTRN12619000438156, 2019. https://www.cochranelibrary.com/central/doi/10.1002/central/CN-01970863/full.	Excluded	Excluded during title and abstract screening
81	———. «Does abbreviating patient falls risk screening in documentation impact on falls in hospital inpatients: a stepped wedge cluster randomised control trial». http://www.who.int/trialsearch/Trial2.aspx?TrialID=ACTRN12617000314325, 2017. https://www.cochranelibrary.com/central/doi/10.1002/central/CN-01859207/full.	Excluded	Excluded during title and abstract screening
82	———. «Effect of exercise and brain stimulation on balance and walking in people at risk of falling: a feasibility study». http://www.who.int/trialsearch/Trial2.aspx?TrialID=ACTRN12620001172998, 2020. https://www.cochranelibrary.com/central/doi/10.1002/central/CN-02184582/full.	Excluded	Excluded during title and abstract screening
83	———. «Effects of a Cold-Shower Therapeutic Intervention on Symptoms Associated with Depression». https://trialsearch.who.int/Trial2.aspx?TrialID=ACTRN12622001451796, 2022. https://www.cochranelibrary.com/central/doi/10.1002/central/CN-02495538/full.	Excluded	Excluded during title and abstract screening
84	———. «Exercise to prevent falls in people with Parkinson’s disease». http://www.who.int/trialsearch/Trial2.aspx?TrialID=ACTRN12608000303347, 2008. https://www.cochranelibrary.com/central/doi/10.1002/central/CN-01882978/full.	Excluded	Excluded during title and abstract screening
85	———. «Fall prevention through education and coaching trial (PROTECT)». https://trialsearch.who.int/Trial2.aspx?TrialID=ACTRN12624000896572, 2024. https://www.cochranelibrary.com/central/doi/10.1002/central/CN-02730619/full.	Excluded	Excluded during title and abstract screening
86	———. «Falls screening mobile application (FallSA©): its discriminative ability, predictive validity and its effectiveness on falls prevention behaviour and physical function among older adults». https://trialsearch.who.int/Trial2.aspx?TrialID=ACTRN12622001120763, 2022. https://www.cochranelibrary.com/central/doi/10.1002/central/CN-02451920/full.	Excluded	Excluded during title and abstract screening
87	———. «Feasibility and preliminary efficacy of a Hospital Fall Prevention Moments of Care intervention: a pilot trial». https://trialsearch.who.int/Trial2.aspx?TrialID=ACTRN12623001238662, 2023. https://www.cochranelibrary.com/central/doi/10.1002/central/CN-02632209/full.	Excluded	Excluded during title and abstract screening
88	———. «Implementation and evaluation of a dashboard of predictive analytics and decision support to drive care quality and person-centred outcomes in aged care». https://trialsearch.who.int/Trial2.aspx?TrialID=ACTRN12622001395729, 2022. https://www.cochranelibrary.com/central/doi/10.1002/central/CN-02494423/full.	Excluded	Excluded during title and abstract screening
89	———. «Investigating the effectiveness of falls prevention alarms in hospitals by removing or reducing their use». https://trialsearch.who.int/Trial2.aspx?TrialID=ACTRN12621000823875, 2021. https://www.cochranelibrary.com/central/doi/10.1002/central/CN-02282405/full.	Excluded	Excluded during title and abstract screening
90	———. «iStoppFalls - Information and communication technologies (ICT) based system to predict and prevent falls». http://www.who.int/trialsearch/Trial2.aspx?TrialID=ACTRN12614000096651, 2014. https://www.cochranelibrary.com/central/doi/10.1002/central/CN-01875761/full.	Excluded	Excluded during title and abstract screening
91	———. «MOVE Together: reduce falls. Evaluating a program developed Together with people from culturally and linguistically diverse communities to support older people to MOVE better and Reduce Falls». https://trialsearch.who.int/Trial2.aspx?TrialID=ACTRN12624000658516, 2024. https://www.cochranelibrary.com/central/doi/10.1002/central/CN-02704076/full.	Excluded	Excluded during title and abstract screening
92	———. «Occupational therapy home assessment via videolink for patients recovering after hip fracture». https://trialsearch.who.int/Trial2.aspx?TrialID=ACTRN12621001089820, 2021. https://www.cochranelibrary.com/central/doi/10.1002/central/CN-02327205/full.	Excluded	Excluded during title and abstract screening
93	———. «Optimising outcomes for frail hospitalised older adults – nurse led volunteer support and pain assessment interventions: a cluster randomised control trial». http://www.who.int/trialsearch/Trial2.aspx?TrialID=ACTRN12620001173987, 2020. https://www.cochranelibrary.com/central/doi/10.1002/central/CN-02184583/full.	Excluded	Excluded during title and abstract screening
94	———. «Play Activities Program for nursing home residents with chronic pain». http://www.who.int/trialsearch/Trial2.aspx?TrialID=ACTRN12616000783426, 2016. https://www.cochranelibrary.com/central/doi/10.1002/central/CN-01847067/full.	Excluded	Excluded during title and abstract screening
95	———. «Preventing hospital falls by optimal screening: educating health professionals». http://www.who.int/trialsearch/Trial2.aspx?TrialID=ACTRN12619000200189, 2019. https://www.cochranelibrary.com/central/doi/10.1002/central/CN-01972029/full.	Excluded	Excluded during title and abstract screening
96	———. «Preventing Hospital Falls: optimal Screening». http://www.who.int/trialsearch/Trial2.aspx?TrialID=ACTRN12619000103167, 2019. https://www.cochranelibrary.com/central/doi/10.1002/central/CN-01950879/full.	Excluded	Excluded during title and abstract screening
97	———. «Short- and long-term effects of low-level and high-intensity laser therapy as an adjunct to rehabilitation exercise on clinical outcomes among adults with mild to moderate knee osteoarthritis: a randomized control trial». https://trialsearch.who.int/Trial2.aspx?TrialID=ACTRN12621001694808, 2021. https://www.cochranelibrary.com/central/doi/10.1002/central/CN-02376241/full.	Excluded	Excluded during title and abstract screening
98	———. «Slip and trip training for falls prevention in older adults». http://www.who.int/trialsearch/Trial2.aspx?TrialID=ACTRN12617000564358, 2017. https://www.cochranelibrary.com/central/doi/10.1002/central/CN-01812482/full.	Excluded	Excluded during title and abstract screening
99	———. «Staying UpRight in Residential Care: an exercise program for older people living in residential care designed to reduce rates of falls». http://www.who.int/trialsearch/Trial2.aspx?TrialID=ACTRN12618001827224, 2018. https://www.cochranelibrary.com/central/doi/10.1002/central/CN-01949180/full.	Excluded	Excluded during title and abstract screening
100	———. «TeleClinical Care - STROKE: a randomised controlled trial of a smartphone application of care in stroke patients». https://trialsearch.who.int/Trial2.aspx?TrialID=ACTRN12621000593831, 2021. https://www.cochranelibrary.com/central/doi/10.1002/central/CN-02281029/full.	Excluded	Excluded during title and abstract screening
101	———. «Telehealth for Falls and Fracture Prevention Implementation Trial (TeleFFIT)». https://trialsearch.who.int/Trial2.aspx?TrialID=ACTRN12621001215819, 2021. https://www.cochranelibrary.com/central/doi/10.1002/central/CN-02327276/full.	Excluded	Excluded during title and abstract screening
102	———. «The effect of a specific balance-strategy training program in women aged 40-60 years». http://www.who.int/trialsearch/Trial2.aspx?TrialID=ACTRN12607000625471, 2007. https://www.cochranelibrary.com/central/doi/10.1002/central/CN-01859639/full.	Excluded	Excluded during title and abstract screening
103	———. «The effect of a tailored dance program on health and wellbeing in people aged 65+: a pilot trial». https://trialsearch.who.int/Trial2.aspx?TrialID=ACTRN12624000723583, 2024. https://www.cochranelibrary.com/central/doi/10.1002/central/CN-02711014/full.	Excluded	Excluded during title and abstract screening
104	———. «The effects of health coaching with accelerometer feedback on physical inactivity in older people at risk of falls». http://www.who.int/trialsearch/Trial2.aspx?TrialID=ACTRN12617001186347, 2017. https://www.cochranelibrary.com/central/doi/10.1002/central/CN-01893202/full.	Excluded	Excluded during title and abstract screening
105	Adadey, Asa, Robert Giannini, og Lorraine B. Possanza. «Developing an Analytical Pipeline to Classify Patient Safety Event Reports Using Optimized Predictive Algorithms». Methods of Information in Medicine 60, nr. 5/6 (2021): 147–61. https://doi.org/10.1055/s-0041-1735620.	Excluded	Excluded during title and abstract screening
106	Adam, L., E. Moutzouri, C. Baumgartner, A. L. Loewe, M. Feller, K. M’Rabet-Bensalah, N. Schwab, mfl. «Rationale and design of OPtimising thERapy to prevent Avoidable hospital admissions in Multimorbid older people (OPERAM): A cluster randomised controlled trial». BMJ Open 9, nr. 6 (2019). https://doi.org/10.1136/bmjopen-2018-026769.	Excluded	Excluded during title and abstract screening
107	Adami, S. «The FRAX: Critical appraisal». International Journal of Clinical Rheumatology 4, nr. 6 (2009): 645–50. https://doi.org/10.2217/ijr.09.55.	Excluded	Excluded during title and abstract screening
108	Adams, A. L., H. Fischer, D. L. Kopperdahl, D. C. Lee, og T. M. Keaveny. «Fall risk is a predictor of fracture independent of bone mineral density and bone strength: results from the focus study». Journal of Bone and Mineral Research 33 (2018): 390‐.	Excluded	Excluded during title and abstract screening
109	Adar, T., L. H. Rodgers, K. M. Shannon, M. Yoshida, T. Ma, A. Mattia, G. Y. Lauwers, A. J. Iafrate, og D. C. Chung. «A tailored approach to BRAF and MLH1 methylation testing in a universal screening program for Lynch syndrome». Modern Pathology 30, nr. 3 (2017): 440–47. https://doi.org/10.1038/modpathol.2016.211.	Excluded	Excluded during title and abstract screening
110	Adeli, V., N. Korhani, A. Sabo, S. Mehdizadeh, A. Mansfield, A. Flint, A. Iaboni, og B. Taati. «Ambient Monitoring of Gait and Machine Learning Models for Dynamic and Short-Term Falls Risk Assessment in People With Dementia». IEEE Journal of Biomedical and Health Informatics 27(7) (2023): 3599–3609. https://doi.org/10.1109/JBHI.2023.3267039.	Excluded	Excluded during title and abstract screening
111	Adell, E., S. Wehmhorner, og E. Rydwik. «The test-retest reliability of 10 meters maximal walking speed in older people living in a residential care unit». Journal of Geriatric Physical Therapy 36, nr. 2 (2013): 74–77. https://doi.org/10.1519/JPT.0b013e318264b8ed.	Excluded	Excluded during title and abstract screening
112	Aeberhard, W. H., E. Cantoni, og S. Heritier. «Robust inference in the negative binomial regression model with an application to falls data». Biometrics 70, nr. 4 (2014): 920–31. https://doi.org/10.1111/biom.12212.	Excluded	Excluded during title and abstract screening
113	Affinity Trial Collaboration. «Safety and efficacy of fluoxetine on functional outcome after acute stroke (AFFINITY): a randomised, double-blind, placebo-controlled trial». Lancet Neurology 19, nr. 8 (2020): 651–60. https://doi.org/10.1016/S1474-4422(20)30207-6.	Excluded	Excluded during title and abstract screening
114	Agarwal, A., W. D. Leslie, T. V. Nguyen, S. N. Morin, L. M. Lix, og J. A. Eisman. «Performance of the Garvan Fracture Risk Calculator in Individuals with Diabetes: A Registry-Based Cohort Study». Calcified Tissue International 110, nr. 6 (2022): 658–65. https://doi.org/10.1007/s00223-021-00941-1.	Excluded	Excluded during title and abstract screening
115	Agarwal, G., og H. Om. «Performance of deer hunting optimization based deep learning algorithm for speech emotion recognition». Multimedia Tools and Applications 80, nr. 7 (2021): 9961–92. https://doi.org/10.1007/s11042-020-10118-x.	Excluded	Excluded during title and abstract screening
116	Agomo, C. O. «The role of community pharmacists in public health: A scoping review of the literature». Journal of Pharmaceutical Health Services Research 3, nr. 1 (2012): 25–33. https://doi.org/10.1111/j.1759-8893.2011.00074.x.	Excluded	Excluded during title and abstract screening
117	Agostini, J. V., J. Concato, og S. K. Inouye. «Improving sedative-hypnotic prescribing in older hospitalized patients: provider-perceived benefits and barriers of a computer-based reminder». Journal of General Internal Medicine 23 Suppl 1 (2008): 32–36. https://doi.org/10.1007/s11606-007-0238-9.	Excluded	Excluded during title and abstract screening
118	Agostini, V., G. Balestra, og M. Knaflitz. «Segmentation and Classification of Gait Cycles». IEEE Transactions on Neural Systems and Rehabilitation Engineering 22, nr. 5 (2014): 946–52. https://doi.org/10.1109/tnsre.2013.2291907.	Excluded	Excluded during title and abstract screening
119	Agushaka, J. O., A. E. Ezugwu, og L. Abualigah. «Dwarf mongoose optimization algorithm». Computer methods in applied …, 2022. https://www.sciencedirect.com/science/article/pii/S0045782522000019.	Excluded	Excluded during title and abstract screening
120	Ahc, Media. «Stay Alert to Signs of Elder Abuse: Think of Falls, Resident Violence». Case Management Advisor 29, nr. 9 (2018): 97–108.	Excluded	Excluded during title and abstract screening
121	Ahern Gould, Kathleen. «Book and Media Review» 38 (2019): 230–31. https://doi.org/10.1097/DCC.0000000000000366.	Excluded	Excluded during title and abstract screening
122	Ahlberg, Eva-Lena, Johan Elfström, Madeleine Risberg Borgstedt, Annica Öhrn, Christer Andersson, Rune Sjödahl, og Per Nilsen. «Learning From Incident Reporting? Analysis of Incidents Resulting in Patient Injuries in a Web-Based System in Swedish Health Care». Journal of patient safety 16, nr. 4 (2020): 264–68. https://doi.org/10.1097/PTS.0000000000000343.	Excluded	Excluded during title and abstract screening
123	Ahmad Ainuddin, H., M. H. Romli, T. A. Hamid, M. S. F. Salim, H. Mat Din, og L. Mackenzie. «Cross-Cultural Adaptation and Reliability of the Home Falls and Accidents Screening Tool (HOME FAST) in Assessing Fall-Risk Home Hazards for Stroke Using Technologies over a Conventional Home Visit». Occupational Therapy International 2022 (2022): 6044182. https://doi.org/10.1155/2022/6044182.	Excluded	Excluded during title and abstract screening
124	Ahmad, S., M. N. Khan, S. Nadeem, A. Rehman, H. Ahmad, og R. Ali. «Impact of Joule heating and multiple slips on a Maxwell nanofluid flow past a slendering surface». Communications in Theoretical Physics 74, nr. 1 (2022): 15. https://doi.org/10.1088/1572-9494/ac3bc8.	Excluded	Excluded during title and abstract screening
125	Ahmadipour, H., og H. Razavi-Tabatabaei. «Risk factors related to falling in the elderly referred to health service centers, Kerman City, Iran: A cross-sectional study. [Persian]». Journal of Isfahan Medical School 38, nr. 578 (2020): 376–82. https://doi.org/10.22122/jims.v38i578.13020.	Excluded	Excluded during title and abstract screening
126	Ahmed, I., og A. Majeed. «Controlled drugs. The safe and responsible disposal of unused controlled drugs». British Journal of Nursing 16, nr. 21 (2007): 1318–22. https://doi.org/10.12968/bjon.2007.16.21.27717.	Excluded	Excluded during title and abstract screening
127	Ahmed, Aa, og Ja Ashton-Miller. «Is a ‘loss of balance’ a control error signal anomaly? Evidence for three-sigma failure detection in young adults». Gait and Posture 19, nr. 3 (2004): 252-62.	Excluded	Excluded during title and abstract screening
128	Ahn, S., D. Choi, J. Kim, S. Kim, Y. Jeong, M. Jo, og Y. Kim. «Optimization of a Pre-impact Fall Detection Algorithm and Development of Hip Protection Airbag System». Sensors and Materials 30, nr. 8 (2018): 1743–52. https://doi.org/10.18494/sam.2018.1876.	Excluded	Excluded during title and abstract screening
129	Ahn, Y. S., J. Y. Kim, K. Y. Song, K. Y. Cho, H. W. Kim, og S. H. Kim. «Slip prevention algorithm for dual-rotor PM synchronous motor». Journal of Power Electronics 24, nr. 3 (2024): 382–90. https://doi.org/10.1007/s43236-023-00756-3.	Excluded	Excluded during title and abstract screening
130	«AHRQ toolkit can help prevent patient falls in hospitals». Healthcare Risk Management 35, nr. 5 (2013): 55–55.	Excluded	Excluded during title and abstract screening
131	«AHRQ-funded patient safety research on reducing medication, diagnostic errors». Healthcare Purchasing News 42, nr. 12 (2018): 8–8.	Excluded	Excluded during title and abstract screening
132	Aich, S., P. M. Pradhan, J. Park, N. Sethi, V. S. S. Vathsa, og H. C. Kim. «A Validation Study of Freezing of Gait (FoG) Detection and Machine-Learning-Based FoG Prediction Using Estimated Gait Characteristics with a Wearable Accelerometer». Sensors 18, nr. 10 (2018): 30. https://doi.org/10.3390/s18103287.	Excluded	Excluded during title and abstract screening
133	Ailabouni, N. J., P. S. Nishtala, og J. M. Tordoff. «Examining potentially inappropriate prescribing in residential care using the STOPP/START criteria». European Geriatric Medicine 7, nr. 1 (2016): 40–46. https://doi.org/10.1016/j.eurger.2015.11.004.	Excluded	Excluded during title and abstract screening
134	Aithal, G., K. N. H. Bhat, og U. S. Acharya. «HIGH-SPEED AND SECURE ENCRYPTION SCHEMES BASED ON CHINESE REMAINDER THEOREM FOR STORAGE AND TRANSMISSION OF MEDICAL INFORMATION». Journal of Mechanics in Medicine and Biology 10, nr. 1 (2010): 167–90. https://doi.org/10.1142/s0219519410003307.	Excluded	Excluded during title and abstract screening
135	Aizen, E. «FALLS IN PATIENTS WITH DEMENTIA. [Hebrew]». Harefuah 154, nr. 5 (2015): 323–26, 338.	Excluded	Excluded during title and abstract screening
136	AJA Majumder, F Rahman, I Zerin, W Ebel Jr, og ... «iPrevention towards a novel real-time smartphone-based fall prevention system». Proceedings of the 28th …, 2013. https://dl.acm.org/doi/abs/10.1145/2480362.2480462.	Excluded	Excluded during title and abstract screening
137	AJA Majumder, I Zerin, M Uddin, SI Ahamed, og ... «SmartPrediction: A real-time smartphone-based fall risk prediction and prevention system». Proceedings of the …, 2013. https://dl.acm.org/doi/abs/10.1145/2513228.2513267.	Excluded	Excluded during title and abstract screening
138	AJA Majumder, I Zerin, SI Ahamed, og ... «A multi-sensor approach for fall risk prediction and prevention in elderly». ACM SIGAPP Applied …, 2014. https://dl.acm.org/doi/abs/10.1145/2600617.2600621.	Excluded	Excluded during title and abstract screening
139	Ajmal, H., F. Sharif, H. Shakeel, M. Waqas, og M. Imran. «Berg balance scale as a clinical screening tool to check fall risk among healthy geriatric community». Rawal Medical Journal 46(1) (2021): 209–11.	Excluded	Excluded during title and abstract screening
140	AK Bourke og GM Lyons. A threshold-based fall-detection algorithm using a bi-axial gyroscope sensor. Medical Engineering & Physics. Elsevier, 2008. https://www.sciencedirect.com/science/article/pii/S1350453306002657.	Excluded	Excluded during title and abstract screening
141	Akagunduz, E., M. Aslan, A. Sengu, Wang Haibo, og M. C. Ince. «Silhouette Orientation Volumes for Efficient Fall Detection in Depth Videos». IEEE Journal of Biomedical & Health Informatics 21, nr. 3 (2017): 756–63. https://doi.org/10.1109/JBHI.2016.2570300.	Excluded	Excluded during title and abstract screening
142	Akatsu, H., T. Manabe, Y. Kawade, Y. Masaki, S. Hoshino, T. Jo, S. Kobayashi, T. Hayakawa, og H. Ohara. «Effect of Ankle Weights as a Frailty Prevention Strategy in the Community-Dwelling Elderly: A Preliminary Report». International Journal of Environmental Research & Public Health [Electronic Resource] 19, nr. 12 (2022): 15. https://doi.org/10.3390/ijerph19127350.	Excluded	Excluded during title and abstract screening
143	Akbar, S., D. Lyell, og F. Magrabi. «Automation in nursing decision support systems: A systematic review of effects on decision making, care delivery, and patient outcomes». Journal of the American Medical Informatics Association 28, nr. 11 (2021): 2502–13. https://doi.org/10.1093/jamia/ocab123.	Excluded	Excluded during title and abstract screening
144	Akella, V. S., M. M. Bandi, H. G. E. Hentschel, I. Procaccia, og S. Roy. «Force distributions in frictional granular media». Physical Review E 98, nr. 1 (2018). https://doi.org/10.1103/PhysRevE.98.012905.	Excluded	Excluded during title and abstract screening
145	Akerstedt, T., M. Nordin, L. Alfredsson, P. Westerholm, og G. Kecklund. «Sleep and sleepiness: impact of entering or leaving shiftwork--a prospective study». Chronobiology International 27, nr. 5 (2010): 987–96. https://doi.org/10.3109/07420528.2010.489423.	Excluded	Excluded during title and abstract screening
146	Akhobadze, K., N. Chkhaberidze, N. Pitskhelauri, M. Kereselidze, N. Chikhladze, N. Grdzelidze, M. Coman, D. Dulf, og C. Peek-Asa. «Epidemiological Study of Injuries in the Emergency Department of the University Hospital of Georgia». Georgian medical news, nr. 342 (2023): 125–29.	Excluded	Excluded during title and abstract screening
147	Akiyama, Y., Y. Fukui, S. Okamoto, og Y. Yamada. «Effects of exoskeletal gait assistance on the recovery motion following tripping». PLoS ONE [Electronic Resource] 15, nr. 2 (2020): e0229150. https://doi.org/10.1371/journal.pone.0229150.	Excluded	Excluded during title and abstract screening
148	Akkawi, M. E., og M. H. N. Mohamed. «Influence of hospitalization on potentially inappropriate prescribing among elderly patients in a Malaysian community». Tropical Journal of Pharmaceutical Research 17, nr. 1 (2018): 151–60. https://doi.org/10.4314/tjpr.v17i1.21.	Excluded	Excluded during title and abstract screening
149	Al Jhdali, H., B. Al Amoudi, og D. Abdulbagi. «Falls Epidemiology at King Abdulaziz University Hospital, Jeddah -Saudi Arabia-2009». Life Science Journal-Acta Zhengzhou University Overseas Edition 9, nr. 2 (2012): 1174–78.	Excluded	Excluded during title and abstract screening
150	AL Kurowski-Burt, KW Evans, GM Baugh, og ... A community-based interprofessional education fall prevention project. … Education & Practice. Elsevier, 2017. https://www.sciencedirect.com/science/article/pii/S2405452616301136.	Excluded	Excluded during title and abstract screening
151	Alabbad, Y., E. Yildirim, og I. Demir. «Flood mitigation data analytics and decision support framework: Iowa Middle Cedar Watershed case study». Science of The Total Environment 814 (2022): 152768. https://doi.org/10.1016/j.scitotenv.2021.152768.	Excluded	Excluded during title and abstract screening
152	Alajlouni, D. A., D. Bliuc, T. S. Tran, R. D. Blank, og J. R. Center. «Muscle strength and physical performance contribute to and improve fracture risk prediction in older people: A narrative review». Bone 172 (2023): 116755. https://doi.org/10.1016/j.bone.2023.116755.	Excluded	Excluded during title and abstract screening
153	Alamuru, S., og S. Jain. «Effective Video Event Detection Using Optimized Bidirectional Long Short-Term Memory Network». International Journal of Information Technology & Decision Making 23, nr. 05 (2024): 1911–33. https://doi.org/10.1142/s0219622023500621.	Excluded	Excluded during title and abstract screening
154	Alanazi, T., K. Babutain, og G. Muhammad. «A Robust and Automated Vision-Based Human Fall Detection System Using 3D Multi-Stream CNNs with an Image Fusion Technique». Applied Sciences-Basel 13, nr. 12 (2023): 20. https://doi.org/10.3390/app13126916.	Excluded	Excluded during title and abstract screening
155	———. «Mitigating human fall injuries: A novel system utilizing 3D 4-stream convolutional neural networks and image fusion». Image and Vision Computing 148 (2024): 11. https://doi.org/10.1016/j.imavis.2024.105153.	Excluded	Excluded during title and abstract screening
156	Al-Azayzih, A., R. J. Kanaan, S. M. Altawalbeh, K. H. Alzoubi, Z. Kharaba, og A. Jarab. «Prevalence and predictors of hypoglycemia in older outpatients with type 2 diabetes mellitus». PLoS ONE [Electronic Resource] 19(8) (no pagination) (2024). https://doi.org/10.1371/journal.pone.0309618.	Excluded	Excluded during title and abstract screening
157	Alazrai, R., Y. Mowafi, og E. Hamad. «A fall prediction methodology for elderly based on a depth camera». Annual International Conference Of The IEEE Engineering In Medicine And Biology Society 2015 (2015): 4990–93. https://doi.org/10.1109/EMBC.2015.7319512.	Excluded	Excluded during title and abstract screening
158	Albahri, A. S., J. K. Alwan, Z. K. Taha, og S. F. Ismail. «IoT-based telemedicine for disease prevention and health promotion: State-of-the-Art». Journal of Network and … 173 (2021). https://doi.org/10.1016/j.jnca.2020.102873.	Excluded	Excluded during title and abstract screening
159	Albasha, N., R. McCullagh, N. Cornally, og S. McHugh. «Implementation strategies supporting fall prevention interventions in a long-term care facility for older persons: a systematic review protocol». BMJ Open 12, nr. 5 (2022): e055149. https://doi.org/10.1136/bmjopen-2021-055149.	Excluded	Excluded during title and abstract screening
160	Albert, J. A., V. Owolabi, A. Gebel, C. M. Brahms, U. Granacher, og B. Arnrich. «Evaluation of the Pose Tracking Performance of the Azure Kinect and Kinect v2 for Gait Analysis in Comparison with a Gold Standard: A Pilot Study». Sensors 20, nr. 18 (2020): 08. https://doi.org/10.3390/s20185104.	Excluded	Excluded during title and abstract screening
161	Albert, M. V., K. Kording, M. Herrmann, og A. Jayaraman. «Fall classification by machine learning using mobile phones». PLoS ONE [Electronic Resource] 7, nr. 5 (2012): e36556. https://doi.org/10.1371/journal.pone.0036556.	Excluded	Excluded during title and abstract screening
162	Albert, S. M., O. Edelstein, J. King, J. Flatt, C. J. Lin, R. Boudreau, og A. B. Newman. «Assessing the quality of a non-randomized pragmatic trial for primary prevention of falls among older adults». Prevention Science 16, nr. 1 (2015): 31–40. https://doi.org/10.1007/s11121-014-0466-2.	Excluded	Excluded during title and abstract screening
163	Albert, S. M., J. King, R. Boudreau, T. Prasad, C. J. Lin, og A. B. Newman. «Primary prevention of falls: effectiveness of a statewide program». American Journal of Public Health 104, nr. 5 (2014): e77-84. https://doi.org/10.2105/AJPH.2013.301829.	Excluded	Excluded during title and abstract screening
164	Albert, S. M., J. Raviotta, C. J. Lin, O. Edelstein, og K. J. Smith. «Cost-effectiveness of a statewide falls prevention program in Pennsylvania: Healthy Steps for Older Adults». American Journal of Managed Care 22, nr. 10 (2016): 638–44.	Excluded	Excluded during title and abstract screening
165	Albites-Sanabria, J., P. Palumbo, J. L. Helbostad, S. Bandinelli, S. Mellone, L. Palmerini, og L. Chiari. «Real-World Balance Assessment While Standing for Fall Prediction in Older Adults». IEEE Transactions on Biomedical Engineering 71, nr. 3 (2024): 1076–83. https://doi.org/10.1109/TBME.2023.3326306.	Excluded	Excluded during title and abstract screening
166	Albrecht, M., S. Streuber, og L. Assländer. «Improving balance using augmented visual orientation cues: a proof of concept». Virtual Reality 28, nr. 2 (2024): 13. https://doi.org/10.1007/s10055-024-01006-y.	Excluded	Excluded during title and abstract screening
167	Alcalde-Tirado, P., og S. Arino. «Fear of falling in the study I-DONT-FALL». European Geriatric Medicine 7 (2016): S140‐S141.	Excluded	Excluded during title and abstract screening
168	Al-Dhaifallah, M., A. M. Nassef, H. Rezk, og K. S. Nisar. «Optimal parameter design of fractional order control based INC-MPPT for PV system». Solar Energy 159 (2018): 650–64. https://doi.org/10.1016/j.solener.2017.11.040.	Excluded	Excluded during title and abstract screening
169	Alekhin, A. N., I. V. Sakovskiy, V. V. Kemstach, V. G. Pomnikov, V. M. Tarantseva, og V. V. Dorofeeva. «The motor activity in acute cerebral stroke based on the Performance Oriented Mobility Assessment test modified by M. Tinetti (1986), functional stress tests and screening assessment of visual-spatial disorders. [Russian]». Arterial Hypertension (Russian Federation) 25, nr. 2 (2019): 169–75. ht…	Excluded	Excluded during title and abstract screening
170	Alexander, Lisa, Ellen Costello, og Joyce Maring. «Screening for Fall Risk in Persons with Intellectual and Developmental Disabilities...American Congress of Rehabilitation Medicine Annual Conference, 3-8 November 2019, Chicago, Illinois». Archives of Physical Medicine & Rehabilitation 100, nr. 10 (2019): e119–e119. https://doi.org/10.1016/j.apmr.2019.08.354.	Excluded	Excluded during title and abstract screening
171	Alexandre, T. S., D. M. Meira, N. C. Rico, og S. K. Mizuta. «Accuracy of Timed Up and Go Test for screening risk of falls among community-dwelling elderly». Revista Brasileira de Fisioterapia 16, nr. 5 (2012): 381–88.	Excluded	Excluded during title and abstract screening
172	Al-hanaya, A., Z. Z. Rashed, og S. E. Ahmed. «MHD Casson flow over a solid sphere surrounded by porous material in the presence of Stefan blowing and slip conditions». Alexandria Engineering Journal 103 (2024): 402–12. https://doi.org/10.1016/j.aej.2024.07.018.	Excluded	Excluded during title and abstract screening
173	Alharbi, A. G., A. Fathy, H. Rezk, M. A. Abdelkareem, og A. G. Olabi. «An efficient war strategy optimization reconfiguration method for improving the PV array generated power». Energy 283 (2023): 18. https://doi.org/10.1016/j.energy.2023.129129.	Excluded	Excluded during title and abstract screening
174	Alharbi, A. H., og H. A. Hosni Mahmoud. «Intelligent Monitoring Model for Fall Risks of Hospitalized Elderly Patients». Healthcare 10, nr. 10 (2022): 28. https://doi.org/10.3390/healthcare10101896.	Excluded	Excluded during title and abstract screening
175	Alhuwail, D., og G. Koru. «Identifying Home Care Clinicians’ Information Needs for Managing Fall Risks». Applied Clinical Informatics 7, nr. 2 (2016): 211–26. https://doi.org/10.4338/ACI-2015-11-RA-0160.	Excluded	Excluded during title and abstract screening
176	Alhuwail, D., G. Koru, og M. E. Mills. «Supporting the information domains of fall-risk management in home care via health information technology». Home Health Care Services Quarterly 35, nr. 3–4 (2016): 155–71. https://doi.org/10.1080/01621424.2016.1264340.	Excluded	Excluded during title and abstract screening
177	Alhuwail, D., G. Koru, og E. S. Nahm. «How Can Home Care Patients and Their Caregivers Better Manage Fall Risks by Leveraging Information Technology?» Journal of Patient Experience 3, nr. 4 (2016): 137–44. https://doi.org/10.1177/2374373517690286.	Excluded	Excluded during title and abstract screening
178	Alhuwail, Dari, og Güneş Koru. «Leveraging Health Information Technology for Fall-Risk Management in Home Care». Home Health Care Management & Practice 28, nr. 4 (2016): 241–49. https://doi.org/10.1177/1084822316640266.	Excluded	Excluded during title and abstract screening
179	Ali, H. H., og A. Fathy. «Reliable exponential distribution optimizer-based methodology for modeling proton exchange membrane fuel cells at different conditions». Energy 292 (2024): 15. https://doi.org/10.1016/j.energy.2024.130600.	Excluded	Excluded during title and abstract screening
180	Ali, S. Y., N. Choudhury, og D. Mondal. «Asymmetric restart in a stochastic climate model: A theoretical perspective to prevent the abnormal precipitation accumulation caused by global warming». Journal of Physics A … 55, nr. 30 (2022). https://doi.org/10.1088/1751-8121/ac7af4.	Excluded	Excluded during title and abstract screening
181	Alias, H. A., S. A. Hakim, N. Mohamad, og M. Justine. «Submaximal and maximal levels of fatigue-related activities: impacts on functional balance in older people». Physiotherapy (united kingdom). 101 (2015): eS52‐eS53. https://doi.org/10.1016/j.physio.2015.03.170.	Excluded	Excluded during title and abstract screening
182	Alie, M. S., og Y. Negesse. «Machine learning prediction of adolescent HIV testing services in Ethiopia». Frontiers in Public Health 12 (2024): 1341279. https://doi.org/10.3389/fpubh.2024.1341279.	Excluded	Excluded during title and abstract screening
183	Alijani, A., G. B. Hanna, og A. Cuschieri. «Abdominal wall lift versus positive-pressure capnoperitoneum for laparoscopic cholecystectomy - Randomized controlled trial». Annals of Surgery 239, nr. 3 (2004): 388–94. https://doi.org/10.1097/01.sla.0000114226.31773.e3.	Excluded	Excluded during title and abstract screening
184	Alipour, K., P. Daemi, A. Hassanpour, og B. Tarvirdizadeh. «On the capability of wheeled mobile robots for heavy object manipulation considering dynamic stability constraints». Multibody System Dynamics 41, nr. 2 (2017): 101–23. https://doi.org/10.1007/s11044-017-9563-x.	Excluded	Excluded during title and abstract screening
185	Alissa, N., R. Rehan, A. Al-Sharman, M. Latrous, A. S. Aburub, K. El-Salem, L. Morris, og H. Khalil. «Cognitive status and sleep quality can explain the fear of falling and fall history in people with Parkinson’s disease». International Journal of Rehabilitation Research 46, nr. 4 (2023): 338–43. https://doi.org/10.1097/MRR.0000000000000596.	Excluded	Excluded during title and abstract screening
186	Al‐Jumaili, Ali Azeez, og William R. Doucette. «A Systems Approach to Identify Factors Influencing Adverse Drug Events in Nursing Homes». Journal of the American Geriatrics Society 66, nr. 7 (2018): 1420–27. https://doi.org/10.1111/jgs.15389.	Excluded	Excluded during title and abstract screening
187	Allee, L., M. Faul, P. Guntipalli, P. A. Burke, S. R. Rao, D. N. Reed Jr., R. Gross, mfl. «The Role of the US Trauma Centers in Older Adult Fall Prevention: A National Survey». American Surgeon, 2021, 31348211047509. https://doi.org/10.1177/00031348211047509.	Excluded	Excluded during title and abstract screening
188	———. «The Role of the US Trauma Centers in Older Adult Fall Prevention: A National Survey». American Surgeon 89, nr. 4 (2023): 968–74. https://doi.org/10.1177/00031348211047509.	Excluded	Excluded during title and abstract screening
189	Allen, E. M., A. L. Hill, E. Tranter, og K. M. Sheehan. «Playground safety and quality in chicago». Pediatrics 131, nr. 2 (2013): 233–41. https://doi.org/10.1542/peds.2012-0643.	Excluded	Excluded during title and abstract screening
190	Allen, F. R., E. Ambikairajah, N. H. Lovell, og B. G. Celler. «Classification of a known sequence of motions and postures from accelerometry data using adapted Gaussian mixture models». Physiological Measurement 27, nr. 10 (2006): 935–51.	Excluded	Excluded during title and abstract screening
191	Allison, Leslie K., Tim Kiemel, og John J. Jeka. «Sensory-Challenge Balance Exercises Improve Multisensory Reweighting in Fall-Prone Older Adults». Journal of Neurologic Physical Therapy 42, nr. 2 (2018): 84–93. https://doi.org/10.1097/NPT.0000000000000214.	Excluded	Excluded during title and abstract screening
192	Almarwani, M., B. Alosaimi, og J. L. Vincenzo. «Cross-cultural adaptation and validation of the Arabic version of the Stay Independent Brochure as part of the CDC’s STEADI initiative among community-dwelling older adults». BMC Geriatrics 24, nr. 1 (2024): 997. https://doi.org/10.1186/s12877-024-05592-z.	Excluded	Excluded during title and abstract screening
193	Almeida, J. H. S., T. V. Lisboa, A. Spickenheuer, og L. St-Pierre. «A sequential finite element model updating routine to identify creep parameters for filament wound composite cylinders in aggressive environments». Computers & Structures 276 (2023): 14. https://doi.org/10.1016/j.compstruc.2022.106939.	Excluded	Excluded during title and abstract screening
194	Almeida, L. R. S., G. T. Valenca, N. N. Negreiros, E. B. Pinto, og J. Oliveira-Filho. «Recurrent falls in people with parkinson’s disease without cognitive impairment: Focusing on modifiable risk factors». Parkinson’s Disease 2014 (no pagination) (2014). https://doi.org/10.1155/2014/432924.	Excluded	Excluded during title and abstract screening
195	Almeida, M. L. S., A. O. Cavalcanti, R. Sarai, M. A. Silva, P. R. V. Melo, A. A. M. Silva, R. R. Caldas, F. Buarque, og F. Trombini-Souza. «Clinical and Functional Outcomes in Faller and Non-Faller Older Adults Clustered by Self-Organizing Maps: A Machine-Learning Approach». Applied Sciences-Basel 14, nr. 16 (2024): 12. https://doi.org/10.3390/app14167093.	Excluded	Excluded during title and abstract screening
196	Al-Mohammed, M., R. Adem, og A. Behal. «A Switched Adaptive Controller for Robotic Gripping of Novel Objects With Minimal Force». Ieee Transactions on Control Systems Technology 31, nr. 1 (2023): 17–26. https://doi.org/10.1109/tcst.2022.3171655.	Excluded	Excluded during title and abstract screening
197	Almukadi, W. S., F. Alrowais, M. K. Saeed, A. E. Yahya, A. Mahmud, og R. Marzouk. «Deep feature fusion with computer vision driven fall detection approach for enhanced assisted living safety». Scientific Reports 14, nr. 1 (2024): 21537. https://doi.org/10.1038/s41598-024-71545-6.	Excluded	Excluded during title and abstract screening
198	Al-Nefaie, A. H., T. H. H. Aldhyani, N. Farhah, og D. Koundal. «Intelligent diagnosis system based on artificial intelligence models for predicting freezing of gait in Parkinson’s disease». Frontiers in Medicine 11 (2024): 1418684. https://doi.org/10.3389/fmed.2024.1418684.	Excluded	Excluded during title and abstract screening
199	Alo, U. R., H. F. Nweke, Y. W. Teh, og G. Murtaza. «Smartphone Motion Sensor-Based Complex Human Activity Identification Using Deep Stacked Autoencoder Algorithm for Enhanced Smart Healthcare System». Sensors 20, nr. 21 (2020): 05. https://doi.org/10.3390/s20216300.	Excluded	Excluded during title and abstract screening
200	Alonso, M., I. Gorostiza, A. Acha Ma, L. Alcedo, M. Ibarrola, I. Loizaga, C. Mateo, M. Zarrabeitia, og M. Martinez. «Traumatic brain injury in elderly people attending a Hospital Emergency Department: A descriptive study focusing on fall risk medication». European Journal of Clinical Pharmacy 20, nr. 2 (2018): 79–87.	Excluded	Excluded during title and abstract screening
201	Alonte, Roma A, La Chiarello, Sp Barker, og Sk Brennerman. «Examination and comparison of the relationships between strength, balance, fall history, and ambulatory function in older adults». Issues Aging 24, nr. 2 (2001): 21-30.	Excluded	Excluded during title and abstract screening
202	Al-qaness, M. A. A., A. Dahou, M. Abd Elaziz, og A. M. Helmi. «Human activity recognition and fall detection using convolutional neural network and transformer-based architecture». Biomedical Signal Processing and Control 95(no pagination) (2024). https://doi.org/10.1016/j.bspc.2024.106412.	Excluded	Excluded during title and abstract screening
203	Alrowais, F., J. S. Alzahrani, R. Marzouk, A. Mohamed, og G. P. Mohammed. «Modeling of Combined Economic and Emission Dispatch Using Improved Sand Cat Optimization Algorithm». Cmc-Computers Materials & Continua 75, nr. 3 (2023): 6145–60. https://doi.org/10.32604/cmc.2023.038300.	Excluded	Excluded during title and abstract screening
204	Alsaleh, F., M. B. Hammami, G. Wardeh, og F. Al Adday. «Developing a New Procedural Binary Particle Swarm Optimization Algorithm to Estimate Some Properties of Local Concrete Mixtures». Applied Sciences-Basel 13, nr. 19 (2023): 13. https://doi.org/10.3390/app131910588.	Excluded	Excluded during title and abstract screening
205	Alsaqer, H., J. A. Rababah, M. M. Al-Hammouri, M. M. Barbarawi, og M. Suliman. «The Effect of the Stopping Elderly Accidents, Deaths, and Injuries Program on Falls Prevention in Neurosurgical Patients». Journal of Neuroscience Nursing 56, nr. 3 (2024): 92–98. https://doi.org/10.1097/JNN.0000000000000753.	Excluded	Excluded during title and abstract screening
206	Alseid, M., A. A. El-Moursy, O. Alfawaz, og A. M. Khedr. «MSSAMTO-IoV: modified sparrow search algorithm for multi-hop task offloading for IoV». Journal of Supercomputing 79, nr. 18 (2023): 20769–89. https://doi.org/10.1007/s11227-023-05446-2.	Excluded	Excluded during title and abstract screening
207	Alshamrani, A. M., A. F. Alrasheedi, K. A. Alnowibet, og S. Mahdi. «A Hybrid Stochastic Deterministic Algorithm for Solving Unconstrained Optimization Problems». Mathematics 10, nr. 17 (2022). https://doi.org/10.3390/math10173032.	Excluded	Excluded during title and abstract screening
208	Al-Shawi, A. N., og S. Krnez. «Deep neural network for human falling prediction using log data from smart watch and smart phone sensors». Soft Computing, 2023, 18. https://doi.org/10.1007/s00500-023-09295-2.	Excluded	Excluded during title and abstract screening
209	Alsobhi, M., A. Gmmash, R. Aldhabi, M. R. Almaddah, A. Ameen, F. Almotairi, R. Basuodan, og F. Khan. «Physical Therapists’ Attitudes, Beliefs, and Barriers Regarding Fall Screening and Prevention among Patients with Knee Osteoarthritis: A Cross-Sectional Study». Healthcare 12, nr. 7 (2024): 25. https://doi.org/10.3390/healthcare12070718.	Excluded	Excluded during title and abstract screening
210	Alsobhi, M., A. Gmmash, og F. Khan. «PHYSICAL THERAPISTS’ ATTITUDES AND BELIEFS REGARDING FALL SCREENING AND PREVENTION AMONG KNEE OSTEOARTHRITIS POPULATION: A NATIONAL CROSS-SECTIONAL STUDY». Osteoarthritis and Cartilage 32 (2024): S578–79.	Excluded	Excluded during title and abstract screening
211	AlSowailmi, B. A., M. H. AlAkeely, H. I. AlJutaily, M. A. Alhasoon, A. Omair, og H. A. AlKhalaf. «Prevalence of fall injuries and risk factors for fall among hospitalized children in a specialized children’s hospital in Saudi Arabia». Annals of Saudi Medicine 38, nr. 3 (2018): 225–29. https://doi.org/10.5144/0256-4947.2018.225.	Excluded	Excluded during title and abstract screening
212	AlSumadi, M., M. AlAdwan, A. AlSumadi, C. Sangani, og E. Toh. «Inpatient Falls and Orthopaedic Injuries in Elderly Patients: A Retrospective Cohort Analysis From a Falls Register». Cureus 15, nr. 10 (2023): e46976. https://doi.org/10.7759/cureus.46976.	Excluded	Excluded during title and abstract screening
213	Altabeeb, A. M., A. M. Mohsen, og L. Abualigah. «Solving capacitated vehicle routing problem using cooperative firefly algorithm». Applied Soft Computing 108 (2021). https://doi.org/10.1016/j.asoc.2021.107403.	Excluded	Excluded during title and abstract screening
214	Altman, D. G., og P. Royston. «What do we mean by validating a prognostic model?» Statistics in Medicine 19, nr. 4 (2000): 453–73.	Excluded	Excluded during title and abstract screening
215	Altmann, D. R., M. Kuhne, C. Sticherling, S. Osswald, og B. A. Schaer. «Use of the CHADS2 risk score to guide antithrombotic treatment in patients with atrial fibrillation - Room for improvement». Swiss Medical Weekly 140, nr. 5–6 (2010): 73–77.	Excluded	Excluded during title and abstract screening
216	Altuhaifa, F., og D. Al Tuhaifa. «Developing an Ontology Representing Fall Risk Management Domain Knowledge». Journal of Medical Systems 48, nr. 1 (2024): 47. https://doi.org/10.1007/s10916-024-02062-2.	Excluded	Excluded during title and abstract screening
217	Altuhaifa, F., D. Al Tuhaifa, E. Al Ribh, og E. Al Rebh. «Identifying and defining entities associated with fall risk factors events found in fall risk assessment tools». Computer Methods and Programs in Biomedicine Update 3(no pagination) (2023). https://doi.org/10.1016/j.cmpbup.2023.100105.	Excluded	Excluded during title and abstract screening
218	Altunkaya, S. «Leveraging feature selection for enhanced fall risk prediction in elderly using gait analysis». Medical & Biological Engineering & Computing 62, nr. 12 (2024): 3887–97. https://doi.org/10.1007/s11517-024-03180-2.	Excluded	Excluded during title and abstract screening
219	Alvarez, M. N., A. R. J. Ruiz, G. G. Neira, E. Huertas-Hoyas, M. T. E. Cerda, L. P. Delgado, E. R. Robles, mfl. «Assessing falls in the elderly population using G-STRIDE foot-mounted inertial sensor». Scientific Reports 13, nr. 1 (2023): 9208. https://doi.org/10.1038/s41598-023-36241-x.	Excluded	Excluded during title and abstract screening
220	Alvarez, M. N., A. R. J. Ruiz, G. G. V. Neira, E. Huertas-Hoyas, M. T. E. Cerda, L. P. Delgado, E. R. Robles, mfl. «Assessing falls in the elderly population using G-STRIDE foot-mounted inertial sensor». Scientific Reports 13(1) (2023): 9208. https://doi.org/10.1038/s41598-023-36241-x.	Excluded	Excluded during title and abstract screening
221	Alvarez-Diaz, N., og P. Caballero-Gil. «Decision Support System Based on Indoor Location for Personnel Management». Remote Sensing 13, nr. 2 (2021): 9. https://doi.org/10.3390/rs13020248.	Excluded	Excluded during title and abstract screening
222	Alweshah, M. «Solving feature selection problems by combining mutation and crossover operations with the monarch butterfly optimization algorithm». Applied Intelligence 51, nr. 6 (2021): 4058–81. https://doi.org/10.1007/s10489-020-01981-0.	Excluded	Excluded during title and abstract screening
223	Alzuhair, M. S., M. M. Ben Ismail, og O. Bchir. «Soft Semi-Supervised Deep Learning-Based Clustering». Applied Sciences-Basel 13, nr. 17 (2023): 18. https://doi.org/10.3390/app13179673.	Excluded	Excluded during title and abstract screening
224	Amanna, A. E., D. Ali, M. Gadhiok, M. Price, og J. H. Reed. «Cognitive radio engine parametric optimization utilizing Taguchi analysis». Eurasip Journal on Wireless Communications and Networking, 2012, 13. https://doi.org/10.1186/1687-1499-2012-5.	Excluded	Excluded during title and abstract screening
225	Amano, T., og N. Suzuki. «Derivation of a clinical prediction rule to determine fall risk in community-dwelling individuals with knee osteoarthritis: a cross-sectional study». Archives of Osteoporosis 14, nr. 1 (2019): 90. https://doi.org/10.1007/s11657-019-0641-y.	Excluded	Excluded during title and abstract screening
226	Amano, T., og K. Tamari. «Derivation of a screening tool for predicting the risk of falls in community-dwelling older adults with knee osteoarthritis». International Journal of Rehabilitation Research 45, nr. 4 (2022): 336–42. https://doi.org/10.1097/MRR.0000000000000547.	Excluded	Excluded during title and abstract screening
227	Amano, T., K. Tamari, og N. Suzuki. «Cross-Validation of a Screening Tool to Distinguish Between Fallers and Nonfallers in Community-Dwelling Older Adults With Knee Osteoarthritis». Archives of Physical Medicine & Rehabilitation 102, nr. 4 (2021): 598–603. https://doi.org/10.1016/j.apmr.2020.12.001.	Excluded	Excluded during title and abstract screening
228	Amato, F., W. Balzano, og G. Cozzolino. «Design of a Wearable Healthcare Emergency Detection Device for Elder Persons». Applied Sciences-Basel 12, nr. 5 (2022): 11. https://doi.org/10.3390/app12052345.	Excluded	Excluded during title and abstract screening
229	Ambrose, A. F., L. Cruz, og G. Paul. «Falls and Fractures: A systematic approach to screening and prevention». Maturitas 82, nr. 1 (2015): 85–93. https://doi.org/10.1016/j.maturitas.2015.06.035.	Excluded	Excluded during title and abstract screening
230	Ambutas, Shirley. «Continuous Quality Improvement. Fall Reduction and Injury Prevention Toolkit: Implementation on Two Medical-Surgical Units». MEDSURG Nursing 26, nr. 3 (2017): 175–97.	Excluded	Excluded during title and abstract screening
231	Amini, A., K. Banitsas, og W. R. Young. «Kinect4FOG: monitoring and improving mobility in people with Parkinson’s using a novel system incorporating the Microsoft Kinect v2». Disability & Rehabilitation Assistive Technology 14, nr. 6 (2019): 566–73. https://doi.org/10.1080/17483107.2018.1467975.	Excluded	Excluded during title and abstract screening
232	Amir, E., O. C. Freedman, B. Seruga, og D. G. Evans. «Assessing women at high risk of breast cancer: a review of risk assessment models». Journal of the National Cancer Institute 102, nr. 10 (2010): 680–91. https://doi.org/10.1093/jnci/djq088.	Excluded	Excluded during title and abstract screening
233	Amirmojahedi, M., K. Mohammadi, S. Shamshirband, A. S. Danesh, A. Mostafaeipour, og A. Kamsin. «A hybrid computational intelligence method for predicting dew point temperature». Environmental Earth Sciences 75, nr. 5 (2016): 12. https://doi.org/10.1007/s12665-015-5135-7.	Excluded	Excluded during title and abstract screening
234	Amundsen, T., M. Rossman, I. Ahmad, A. Clark, og M. Huber. «Fall risk assessment and visualization through gait analysis». Smart Health 25 (no pagination) (2022). https://doi.org/10.1016/j.smhl.2022.100284.	Excluded	Excluded during title and abstract screening
235	Anahid, M., P. Chakraborty, D. S. Joseph, og S. Ghosh. «Wavelet decomposed dual-time scale crystal plasticity FE model for analyzing cyclic deformation induced crack nucleation in polycrystals». Modelling and Simulation in Materials Science and Engineering 17, nr. 6 (2009): 30. https://doi.org/10.1088/0965-0393/17/6/064009.	Excluded	Excluded during title and abstract screening
236	Analan, P. D., og H. Ozdemir. «The effect of patellar height by using insall salvati index on pain, func-tion, muscle strength and postural stability in patients with primary knee osteoarthritis». Current Medical Imaging 17(4) (2021): 532–38. https://doi.org/10.2174/1573405616999200817172649.	Excluded	Excluded during title and abstract screening
237	Anam, A. K., og K. Insogna. «Update on Osteoporosis Screening and Management». Medical Clinics of North America 105, nr. 6 (2021): 1117–34. https://doi.org/10.1016/j.mcna.2021.05.016.	Excluded	Excluded during title and abstract screening
238	Anand, A., Y. Yong Tew, J. Hao Chan, P. Keeling, S. D. Shenkin, A. MacLullich, N. Mills, og M. A. Denvir. «PREDICTING UNPLANNED READMISSION AND DEATH AFTER HOSPITAL DISCHARGE: HOW DO FRAILTY TOOLS COMPARE TO ELECTRONIC HEALTH RECORD FRAILTY MARKERS?...British Geriatrics Society Autumn Meeting, November 25-27 2020 (Virtual)». Age & Ageing 50 (2021): i1–i1. https://doi.org/10.1093/ageing/afab029.08.	Excluded	Excluded during title and abstract screening
239	Ananthajothi, K., T. Karthick, og M. Amanullah. «Automated rain fall prediction enabled by optimized convolutional neural network-based feature formation with adaptive long short-term memory framework». Concurrency and Computation-Practice & Experience 34, nr. 11 (2022): 32. https://doi.org/10.1002/cpe.6868.	Excluded	Excluded during title and abstract screening
240	Andaluz, F. G. M., J. V. F. Fiallos, S. B. Q. Cardenas, M. A. C. Solano, J. R. C. Chimbolema, H. P. R. Simbana, E. S. Andrango, J. K. M. Guaminga, og G. P. C. Santo. «Clinical approach to chronic pain in geriatric patients. [Spanish]». Archivos Venezolanos de Farmacologia y Terapeutica 40(5) (2021): 535–38. https://doi.org/10.5281/zenodo.5459330.	Excluded	Excluded during title and abstract screening
241	Andel, S. van, M. H. Cole, og G. J. Pepping. «Influence of age and falls incidence on tau guidance of centre of pressure movement during gait initiation». Gait & Posture 70 (2019): 104–8. https://doi.org/10.1016/j.gaitpost.2019.02.030.	Excluded	Excluded during title and abstract screening
242	Anders, J., U. Dapp, S. Laub, og W. Von Renteln-Kruse. «Impact of fall risk and fear of falling on mobility of independently living senior citizens transitioning to frailty: Screening results concerning fall prevention in the community. [German]». Zeitschrift fur Gerontologie und Geriatrie 40, nr. 4 (2007): 255–67. https://doi.org/10.1007/s00391-007-0473-z.	Excluded	Excluded during title and abstract screening
243	Anders, J., U. Dapp, S. Laub, W. Von Renteln-Kruse, og K. Juhl. «Screening of fall risk in frail, but still independently living senior citizens. [German]». Zeitschrift fur Gerontologie und Geriatrie 39, nr. 4 (2006): 268–76. https://doi.org/10.1007/s00391-006-0395-1.	Excluded	Excluded during title and abstract screening
244	Andersen, S. J. «Osteoporosis in the older woman». Clinical Obstetrics & Gynecology 50, nr. 3 (2007): 752–66.	Excluded	Excluded during title and abstract screening
245	Anderson, N., R. Fuller, og N. Dudley. «‘Rules of thumb’ or reflective practice? Understanding senior physicians’ decision-making about anti-thrombotic usage in atrial fibrillation». Qjm 100, nr. 5 (2007): 263–69. https://doi.org/10.1093/qjmed/hcm016.	Excluded	Excluded during title and abstract screening
246	Anderson, W., Z. Choffin, N. Jeong, M. Callihan, S. Jeong, og E. Sazonov. «Empirical Study on Human Movement Classification Using Insole Footwear Sensor System and Machine Learning». Sensors 22, nr. 7 (2022): 20. https://doi.org/10.3390/s22072743.	Excluded	Excluded during title and abstract screening
247	Ando, B., S. Baglio, S. Graziani, V. Marletta, V. Dibilio, G. Mostile, og M. Zappia. «A Comparison among Different Strategies to Detect Potential Unstable Behaviors in Postural Sway». Sensors 22, nr. 19 (2022): 20. https://doi.org/10.3390/s22197106.	Excluded	Excluded during title and abstract screening
248	Andò, B., S. Baglio, V. Marletta, M. Marrella, S. Rajan, V. Dibilio, G. Mostile, og M. Zappia. «A Neuro-Fuzzy-Based Sensing Approach for the Classification of Emulated Postural Instability». Ieee Sensors Journal 23, nr. 19 (2023): 23866–74. https://doi.org/10.1109/jsen.2023.3307705.	Excluded	Excluded during title and abstract screening
249	Andreoli, A., A. Bianchi, A. Campbell, J. Bernhardt, M. Bayley, og M. Guo. «In defence of falling: the onomastics and ethics of ‘therapeutic’ falls in rehabilitation». Disability & Rehabilitation, 2022, 1–5. https://doi.org/10.1080/09638288.2022.2135777.	Excluded	Excluded during title and abstract screening
250	———. «In defence of falling: the onomastics and ethics of ‘therapeutic’ falls in rehabilitation». Disability & Rehabilitation 45, nr. 22 (2023): 3783–87. https://doi.org/10.1080/09638288.2022.2135777.	Excluded	Excluded during title and abstract screening
251	Andreoli, A., C. Fancott, K. Velji, G. R. Baker, S. Solway, E. Aimone, og G. Tardif. «Using SBAR to communicate fall risk and management in inter-professional rehabilitation teams...Situation-Background-Assessment-Recommendation». Healthcare Quarterly 13 (2010): 94–101.	Excluded	Excluded during title and abstract screening
252	Andriyanov, N. A., og A. A. Lutfullina. «Eye recognition system to prevent accidents on the road». … , Remote Sensing and …, 2021. https://pdfs.semanticscholar.org/5603/2b1d44452c1f87a93df1afed726652bd1a85.pdf.	Excluded	Excluded during title and abstract screening
253	Anica-Malagon, E. D., M. Cordero-Pelayo, Y. N. Salgado-Abrego, G. R. Vilchis-Palacios, og J. A. Sosa-Bolio. «Integration of palliative care to the emergency department. Management algorithm approach». Revista Medica del Hospital General de Mexico 84(2) (2021): 87–91. https://doi.org/10.24875/HGMX.20000079.	Excluded	Excluded during title and abstract screening
254	«Animal Bites, Fall Risk, Croup, Scoliosis, Recurrent VTE, Postpartum Perineal Pain». American Family Physician 99, nr. 2 (2019): 80–80.	Excluded	Excluded during title and abstract screening
255	Anishchenko, I., P. J. Kundrotas, og I. A. Vakser. «Modeling complexes of modeled proteins». Proteins 85, nr. 3 (2017): 470–78. https://doi.org/10.1002/prot.25183.	Excluded	Excluded during title and abstract screening
256	Anitha, G., og S. B. Priya. «Vision Based Real Time Monitoring System for Elderly Fall Event Detection Using Deep Learning». Comput. Syst. Sci. Eng. 42, nr. 1 (2022): 87–103. https://doi.org/10.32604/csse.2022.020361.	Excluded	Excluded during title and abstract screening
257	Anjum, S., N. Khan, R. Khalid, M. Khan, D. Lee, og C. Park. «Fall Prevention From Ladders Utilizing a Deep Learning-Based Height Assessment Method». IEEE access Practical Innovations, Open Solutions 10 (2022): 36725–42. https://doi.org/10.1109/access.2022.3164676.	Excluded	Excluded during title and abstract screening
258	Annenkov, S. Y., og V. I. Shrira. «Spectral evolution of weakly nonlinear random waves: kinetic description versus direct numerical simulations». Journal of Fluid Mechanics 844 (2018): 766–95. https://doi.org/10.1017/jfm.2018.185.	Excluded	Excluded during title and abstract screening
259	Annweiler, C., M. Montero-Odasso, A. M. Schott, G. Berrut, B. Fantino, og O. Beauchet. «Fall prevention and vitamin D in the elderly: an overview of the key role of the non-bone effects». Journal of Neuroengineering & Rehabilitation 7 (2010): 50. https://doi.org/10.1186/1743-0003-7-50.	Excluded	Excluded during title and abstract screening
260	Anonymous. «Adverse effects of human papillomavirus vaccines: Data available in 2011». Prescrire International 21, nr. 128 (2012): 156–57.	Excluded	Excluded during title and abstract screening
261	———. «American association of clinical endocrinologists 2001 medical guidelines for clinical practice for the prevention and management of postmenopausal osteoporosis». Endocrine Practice 7, nr. 4 (2001): 294–312.	Excluded	Excluded during title and abstract screening
262	———. «Bed exit alarms». Health Devices 33, nr. 9 (2004): 305–30.	Excluded	Excluded during title and abstract screening
263	———. «Bed-exit alarms. A component (but only a component) of fall prevention». Health Devices 33, nr. 5 (2004): 157–68.	Excluded	Excluded during title and abstract screening
264	———. «Cancer screening falls during the COVID-19 pandemic». Cancer 128, nr. 21 (2022): 3755. https://doi.org/10.1002/cncr.34500.	Excluded	Excluded during title and abstract screening
265	———. «Correction: What predicts falls in Parkinson disease? Observations from the Parkinson’s foundation registry (Neurology: Clinical Practice (2018) 8 (214-222) DOI: 10.1212/CPJ.0000000000000461)». Neurology: Clinical Practice 8, nr. 4 (2018): 278. https://doi.org/10.1212/CPJ.0000000000000496.	Excluded	Excluded during title and abstract screening
266	———. «First reports of serious adverse drug reactions in recent weeks». Drugs and Therapy Perspectives 24, nr. 10 (2008): 17–18. https://doi.org/10.2165/00042310-200824100-00005.	Excluded	Excluded during title and abstract screening
267	———. «Forum». Pharmaceutical Medicine 23, nr. 5–6 (2009): 311–29. https://doi.org/10.2165/11532040-000000000-00000.	Excluded	Excluded during title and abstract screening
268	———. «Guidance on bleeding risk with dabigatran». Drug and Therapeutics Bulletin 50, nr. 8 (2012): 87–88. https://doi.org/10.1136/dtb.2012.08.0120.	Excluded	Excluded during title and abstract screening
269	———. «Guideline for the prevention of falls in older persons. American Geriatrics Society, British Geriatrics Society, and American Academy of Orthopaedic Surgeons Panel on Falls Prevention». Journal of the American Geriatrics Society 49, nr. 5 (2001): 664–72.	Excluded	Excluded during title and abstract screening
270	———. «Managing falls in older people». Drug and Therapeutics Bulletin 38, nr. 9 (2000): 68–72. https://doi.org/10.1136/dtb.2000.38968.	Excluded	Excluded during title and abstract screening
271	———. «New 2005 patient safety goals are here: don’t delay in developing strategies». Hospital Peer Review 29, nr. 10 (2004): 133–35.	Excluded	Excluded during title and abstract screening
272	———. «New Alert Discusses Prevention of Patient Falls». Joint Commission Perspectives Joint Commission on Accreditation of Healthcare Organizations. 35, nr. 11 (2015): 4–8.	Excluded	Excluded during title and abstract screening
273	———. «New missions for emergency department. [French]». Revue du Praticien 59, nr. 9 (2009): 1272–75.	Excluded	Excluded during title and abstract screening
274	———. «NewsCAP: Electronic health records (EHRs) fall short in preventing errors». The American journal of nursing 120, nr. 9 (2020): 18. https://doi.org/10.1097/01.NAJ.0000697596.06521.b1.	Excluded	Excluded during title and abstract screening
275	———. «NIOSH alert: request for assistance in preventing worker injuries and deaths caused by falls from suspension scaffolds». Mmwr Morbidity and mortality weekly report. 42, nr. 19 (1993): 381–82.	Excluded	Excluded during title and abstract screening
276	———. «NIOSH alerts on workplace hazards: falls through skylights and roof openings, deaths of farm workers in manure pits, and exposure to dimethylformamide». Mmwr Morbidity and mortality weekly report. 40, nr. 8 (1991): 142–43.	Excluded	Excluded during title and abstract screening
277	———. «Osteoporosis - Prevention, diagnosis, treatment: A systematic review. SBU summary and conclusions. [Swedish]». Lakartidningen 100, nr. 45 (2003): 3590–95.	Excluded	Excluded during title and abstract screening
278	———. «Osteoporosis Prevention, Screening, and Diagnosis: ACOG Clinical Practice Guideline No. 1». Obstetrics & Gynecology 138, nr. 3 (2021): 494–506. https://doi.org/10.1097/AOG.0000000000004514.	Excluded	Excluded during title and abstract screening
279	———. «Patient safety alert. Hospital safety initiative targets behavioral health unit». Hospital Peer Review 28, nr. 10 (2003): suppl 1-3.	Excluded	Excluded during title and abstract screening
280	———. «Patient safety alert. Hospital safety initiative targets behavioral health unit». Healthcare Benchmarks & Quality Improvement 10, nr. 10 (2003): suppl 1-3.	Excluded	Excluded during title and abstract screening
281	———. «Patient safety alert. Hospital safety initiative targets behavioral health unit». Hospital Case Management 11, nr. 10 (2003): suppl 1-3.	Excluded	Excluded during title and abstract screening
282	———. «Perspectives in Health Information Management. Fall 2014 introduction». Perspectives in Health Information Management 11 (2014): 1a.	Excluded	Excluded during title and abstract screening
283	———. «Practice guideline tackles fall risk. American Medical Directors Association». Hospital Case Management 8, nr. 3 (2000): 39–42.	Excluded	Excluded during title and abstract screening
284	———. «Retraction: Clinical Effects of Outpatient Health Education on Fall Prevention and Self-health Management of Elderly Patients with Chronic Diseases (Evidence-Based Complementary and Alternative Medicine (2022) 2022 (6265388) DOI: 10.1155/2022/6265388)». Evidence-based Complementary and Alternative Medicine 2023(no pagination) (2023). https://doi.org/10.1155/2023/9754835.	Excluded	Excluded during title and abstract screening
285	———. «Risk factors for falls». Nursing Older People 23, nr. 9 (2011): 11.	Excluded	Excluded during title and abstract screening
286	———. «Screening for osteoporosis to prevent fractures:Recommendation statement». American Family Physician 98, nr. 10 (2018): 594A-594E.	Excluded	Excluded during title and abstract screening
287	———. «Strengthening the role of caregivers in promoting fall-risk screening for older adults during the annual wellness visit». Perspectives in Public Health 133, nr. 5 (2013): 246–47. https://doi.org/10.1177/1757913913484872.	Excluded	Excluded during title and abstract screening
288	———. «The top 10». Clinical Pharmacist 7, nr. 4 (2015). http://www.pharmaceutical-journal.com/news-and-analysis/news-in-brief/clinical-pharmacists-monthly-news-round-up-the-top-10-in-the-past-month/20068505.article.	Excluded	Excluded during title and abstract screening
289	———. «TJC: Time to curb patient falls in healthcare settings». ED Management 27, nr. 12 (2015): Suppl 1-4.	Excluded	Excluded during title and abstract screening
290	———. «Wearable robot helps man with Parkinson’s disease to walk». Nature Medicine 30(1) (2024): 47–48. https://doi.org/10.1038/s41591-023-02756-z.	Excluded	Excluded during title and abstract screening
291	Ansai, Juliana Hotta, Verena Vassimon-Barroso, Ana Claudia Silva Farche, Marcele Stephanie de Souza Buto, Larissa Pires de Andrade, og José Rubens Rebelatto. «Accuracy of mobility tests for screening the risk of falls in patients with mild cognitive impairment and alzheimer’s disease». Fisioterapia e Pesquisa 26, nr. 3 (2019): 258–64. https://doi.org/10.1590/1809-2950/18006726032019.	Excluded	Excluded during title and abstract screening
292	Ansryan, L. Z., H. U. Aronow, J. E. Borenstein, V. Mena, F. Haus, K. Palmer, E. Chan, mfl. «Systems Addressing Frail Elder Care: Description of a Successful Model». Journal of Nursing Administration 48, nr. 1 (2018): 11–17. https://doi.org/10.1097/NNA.0000000000000564.	Excluded	Excluded during title and abstract screening
293	Antoniadi, A. M., Y. Du, Y. Guendouz, L. Wei, og C. Mazo. «Current challenges and future opportunities for XAI in machine learning-based clinical decision support systems: a systematic review». Applied Sciences 11, nr. 11 (2021). https://doi.org/10.3390/app11115088.	Excluded	Excluded during title and abstract screening
294	Antos, S. A., M. K. Danilovich, A. R. Eisenstein, K. E. Gordon, og K. P. Kording. «Smartwatches Can Detect Walker and Cane Use in Older Adults». Innovation in Aging 3, nr. 1 (2019): igz008. https://doi.org/10.1093/geroni/igz008.	Excluded	Excluded during title and abstract screening
295	Antwi-Afari, M. F., H. Li, J. Seo, og A. Y. L. Wong. «Automated detection and classification of construction workers’ loss of balance events using wearable insole pressure sensors». Automation in Construction 96 (2018): 189–99. https://doi.org/10.1016/j.autcon.2018.09.010.	Excluded	Excluded during title and abstract screening
296	Anwary, A. R., M. A. Rahman, A. J. M. Muzahid, A. W. Ul Ashraf, M. Patwary, og A. Hussain. «Deep Learning enabled Fall Detection exploiting Gait Analysis». Annual International Conference Of The IEEE Engineering In Medicine And Biology Society 2022 (2022): 4683–86. https://doi.org/10.1109/EMBC48229.2022.9871964.	Excluded	Excluded during title and abstract screening
297	Anzai, E., D. Ren, L. Cazenille, N. Aubert-Kato, J. Tripette, og Y. Ohta. «Random forest algorithms to classify frailty and falling history in seniors using plantar pressure measurement insoles: a large-scale feasibility study». BMC Geriatrics 22, nr. 1 (2022): 746. https://doi.org/10.1186/s12877-022-03425-5.	Excluded	Excluded during title and abstract screening
298	Aoki, M., T. Nishihori, Y. Jiang, S. Nagasaki, T. Wakaoka, og Y. Ito. «Damping control of balance in the medial/lateral direction and the risk of falling in the elderly». Geriatrics & gerontology international 13, nr. 1 (2013): 182–89. https://doi.org/10.1111/j.1447-0594.2012.00884.x.	Excluded	Excluded during title and abstract screening
299	Aoun, O. «Deep Q-Network-Enhanced Self-Tuning Control of Particle Swarm Optimization». Modelling 5, nr. 4 (2024): 1709–28. https://doi.org/10.3390/modelling5040089.	Excluded	Excluded during title and abstract screening
300	Apathy, N. C., A. J. Hare, S. Fendrich, og D. A. Cross. «Early Changes in Billing and Notes After Evaluation and Management Guideline Change». Annals of Internal Medicine 175, nr. 4 (2022): 499–504. https://doi.org/10.7326/M21-4402.	Excluded	Excluded during title and abstract screening
301	Apold, J., T. Daniels, og M. Sonneborn. «Promoting collaboration and transparency in patient safety». Joint Commission Journal on Quality & Patient Safety 32, nr. 12 (2006): 672–75.	Excluded	Excluded during title and abstract screening
302	Apostol, M., og R. A. Dutescu. «Remote fall detection system for elderly people using non-invasive technologies». Romanian Journal of Information Technology and Automatic Control-Revista Romana De Informatica Si Automatica 33, nr. 1 (2023): 33–42. https://doi.org/10.33436/v33i1y202303.	Excluded	Excluded during title and abstract screening
303	Appel, J., A. Vatwani, K. Sutton, A. Hall, og S. D. Russell. «Formal Balance Assessment and Intervention in Patients with Newly Implanted Left Ventricular Assist Devices: A Retrospective Analysis». Cardiopulmonary Physical Therapy Journal 28, nr. 2 (2017): 73–78. https://doi.org/10.1097/CPT.0000000000000058.	Excluded	Excluded during title and abstract screening
304	Applebaum, E. V., D. Breton, Z. W. Feng, A. T. Ta, K. Walsh, K. Chasse, og S. M. Robbins. «Modified 30-second Sit to Stand test predicts falls in a cohort of institutionalized older veterans». PLoS ONE [Electronic Resource] 12, nr. 5 (2017): e0176946. https://doi.org/10.1371/journal.pone.0176946.	Excluded	Excluded during title and abstract screening
305	Aprigliano, F., S. Micera, og V. Monaco. «Pre-Impact Detection Algorithm to Identify Tripping Events Using Wearable Sensors». Sensors 19, nr. 17 (2019): 27. https://doi.org/10.3390/s19173713.	Excluded	Excluded during title and abstract screening
306	Aqueveque, P., B. Gomez, P. Ortega-Bastidas, G. Pena, G. Retamal, og R. Cano-de-la-Cuerda. «Predicting risk of falls in elderly using a single Inertial Measurement Unit on the lower-back by estimating spatio-temporal gait parameters». Annual International Conference Of The IEEE Engineering In Medicine And Biology Society 2022 (2022): 2390–94. https://doi.org/10.1109/EMBC48229.2022.9871287.	Excluded	Excluded during title and abstract screening
307	Aquino, Ann. «Nurses Partnering with Technology to Predict the Patients’ Risk of Falling Using Artificial Intelligence». Online Journal of Nursing Informatics 26, nr. 3 (2023): 10–10.	Excluded	Excluded during title and abstract screening
308	Arab, E., A. Ghaemi, og M. Torab-Mostaedi. «Experimental investigation of slip velocity and dispersed phase holdup in a Kuhni extraction column». Asia-Pacific Journal of Chemical Engineering 12, nr. 4 (2017): 620–30. https://doi.org/10.1002/apj.2103.	Excluded	Excluded during title and abstract screening
309	Arami, A., N. Saint Raymond, og K. Aminian. «An Accurate Wearable Foot Clearance Estimation System: Toward a Real-Time Measurement System». Ieee Sensors Journal 17, nr. 8 (2017): 2542–49. https://doi.org/10.1109/jsen.2017.2665624.	Excluded	Excluded during title and abstract screening
310	Aranda-Gallardo, M., A. Gonzalez-Lozano, J. I. Ona-Gil, J. M. Morales-Asencio, A. Mora-Banderas, og J. C. Canca-Sanchez. «Relation between hyponatraemia and falls by acute hospitalised patients: A case-control study». Journal of Clinical Nursing 31, nr. 7–8 (2022): 958–66. https://doi.org/10.1111/jocn.15952.	Excluded	Excluded during title and abstract screening
311	Araoz, P. A., L. B. Haramati, J. R. Mayo, E. J. Mortani Barbosa Jr, F. J. Rybicki, og P. M. Colletti. «Panel discussion: Pulmonary embolism imaging and outcomes». American Journal of Roentgenology 198, nr. 6 (2012): 1313–19. https://doi.org/10.2214/AJR.11.8461.	Excluded	Excluded during title and abstract screening
312	Araújo, Aíla Marôpo, Rejane Maria Paiva de Menezes, Ana Elza Oliveira de Mendonça, Monique da Silva Lopes, Alessandre de Medeiros Tavares, og Heloísa Cristina Ferreira de Lima. «Perfil da mortalidade por quedas em idosos». Revista de Pesquisa: Cuidado e Fundamental 6, nr. 3 (2014): 863–75. https://doi.org/10.9789/2175-5361.2014v6n3p863.	Excluded	Excluded during title and abstract screening
313	Araújo, F., M. N. Nogueira, og J. Silva. «A technological-based platform for risk assessment, detection, and prevention of falls among home-dwelling older adults: protocol for a Quasi-Experimental …». JMIR research …, 2021. https://www.researchprotocols.org/2021/8/e25781/.	Excluded	Excluded during title and abstract screening
314	Arcelus, A., M. Holtzman, R. Goubran, H. Sveistrup, P. Guitard, og F. Knoefel. «Analysis of commode grab bar usage for the monitoring of older adults in the smart home environment». Annual International Conference Of The IEEE Engineering In Medicine And Biology Society 2009 (2009): 6155–58. https://doi.org/10.1109/IEMBS.2009.5334584.	Excluded	Excluded during title and abstract screening
315	Arcelus, A., I. Veledar, R. Goubran, F. Knoefel, H. Sveistrup, og M. Bilodeau. «Measurements of Sit-to-Stand Timing and Symmetry From Bed Pressure Sensors». Ieee Transactions on Instrumentation and Measurement 60, nr. 5 (2011): 1732–40. https://doi.org/10.1109/tim.2010.2089171.	Excluded	Excluded during title and abstract screening
316	Arceo-Mendoza, R. M. «Postmenopausal osteoporosis: latest guidelines». … and Metabolism Clinics 50, nr. 2 (2021): 167–78. https://doi.org/10.1016/j.ecl.2021.03.009.	Excluded	Excluded during title and abstract screening
317	Archer, L., C. Koshiaris, S. Lay-Flurrie, K. I. E. Snell, R. D. Riley, R. Stevens, A. Banerjee, mfl. «Development and external validation of a risk prediction model for falls in patients with an indication for antihypertensive treatment: retrospective cohort study». BMJ 379 (2022): e070918. https://doi.org/10.1136/bmj-2022-070918.	Excluded	Excluded during title and abstract screening
318	Archer, L., S. D. Relton, A. Akbari, K. Best, M. Bucknall, S. Conroy, M. Hattle, mfl. «Development and external validation of the eFalls tool: a multivariable prediction model for the risk of ED attendance or hospitalisation with a fall or fracture in older adults». Age & Ageing 53, nr. 3 (2024): 01. https://doi.org/10.1093/ageing/afae057.	Excluded	Excluded during title and abstract screening
319	Arena, S. K., J. Rataj, M. Thompson, E. L. Peterson, og S. Bennis. «Medications and fall risk indicators among patients case-managed by physical therapists». Home Healthcare Now 33, nr. 2 (2015): 96–102. https://doi.org/10.1097/NHH.0000000000000185.	Excluded	Excluded during title and abstract screening
320	Arena, S. K., C. Wilson, L. E. Boright, E. Esper, C. Kovary, C. Pawlitz, og O. Webster. «MEDICAL CLEARANCE OF OLDER ADULT PRIOR TO PREVENTATIVE DIRECT ACCESS PHYSICAL THERAPY: a RETROSPECTIVE ANALYSIS». Cardiopulmonary physical therapy journal 34, nr. 1 (2023): a24‐a25. https://doi.org/10.1097/CPT.0000000000000220.	Excluded	Excluded during title and abstract screening
321	Arena, S. K., C. M. Wilson, og E. Peterson. «Targeted Population Health Utilizing Direct Referral to Home-Based Older Person Upstreaming Prevention Physical Therapy from a Community-Based Senior Center». Cardiopulmonary Physical Therapy Journal 31, nr. 1 (2020): 11–21. https://doi.org/10.1097/CPT.0000000000000131.	Excluded	Excluded during title and abstract screening
322	Arendts, G., J. Love, Y. Nagree, D. Bruce, M. Hare, og I. Dey. «Rates of Delirium Diagnosis Do Not Improve with Emergency Risk Screening: Results of the Emergency Department Delirium Initiative Trial». Journal of the American Geriatrics Society 65, nr. 8 (2017): 1810–15. https://doi.org/10.1111/jgs.14904.	Excluded	Excluded during title and abstract screening
323	Arganaras, J. G., Y. T. Wong, R. Begg, og N. C. Karmakar. «State-of-the-Art Wearable Sensors and Possibilities for Radar in Fall Prevention». Sensors 21, nr. 20 (2021): 14. https://doi.org/10.3390/s21206836.	Excluded	Excluded during title and abstract screening
324	Argillander, T. E., H. C. van der Hulst, H. J. van der Zaag-loonen, P. van Duijvendijk, J. W. T. Dekker, J. M. van der Bol, E. Bastiaannet, mfl. «Predictive value of selected geriatric parameters for postoperative outcomes in older patients with rectal cancer - A multicenter cohort study». Journal of Geriatric Oncology 13, nr. 6 (2022): 796–802. https://doi.org/10.1016/j.jgo.2022.05.004.	Excluded	Excluded during title and abstract screening
325	Argyrou, C., Y. Dionyssiotis, A. Galanos, J. Vlamis, K. Triantafyllopoulos I, I. A. Dontas, og E. Chronopoulos. «Fall risk question-based tools for fall screening in community-dwelling older adults: a systematic review of the literature». Journal of Frailty Sarcopenia & Falls 8, nr. 4 (2023): 240–53. https://doi.org/10.22540/JFSF-08-240.	Excluded	Excluded during title and abstract screening
326	Ariani, A., S. J. Redmond, D. Chang, og N. H. Lovell. «Simulated Unobtrusive Falls Detection With Multiple Persons». IEEE Transactions on Biomedical Engineering 59, nr. 11 (2012): 3185–96. https://doi.org/10.1109/tbme.2012.2209645.	Excluded	Excluded during title and abstract screening
327	———. «Software simulation of unobtrusive falls detection at night-time using passive infrared and pressure mat sensors». Annual International Conference Of The IEEE Engineering In Medicine And Biology Society 2010 (2010): 2115–18. https://doi.org/10.1109/IEMBS.2010.5627202.	Excluded	Excluded during title and abstract screening
328	Arias-Poblete, L., S. Alvarez-Arangua, C. Pezo-Mora, D. Jerez-Mayorga, M. O. Donoso, P. Ferrero-Hernández, G. Ferrari, og C. Farías-Valenzuela. «Use of the Wii Balance Board as a mechanism for recognition and classification of the risk of falls in older adults». Sport Tk-Revista Euroamericana De Ciencias Del Deporte 12 (2023): 16.	Excluded	Excluded during title and abstract screening
329	Armstead, Amber B., J. Michael Wilkerson, Gretchen Gemeinhardt, Alan Nyitray, og Diane M. Collins. «Antiretroviral Therapy Adherence, Functional Independence, and Falls among People with HIV». Occupational Therapy in Health Care 35, nr. 3 (2021): 318–35. https://doi.org/10.1080/07380577.2021.1938337.	Excluded	Excluded during title and abstract screening
330	Armstrong, B. K. «The falling, rising incidence of invasive cancer of the cervix». Medical Journal of Australia 1, nr. 4 (1983): 147–48. https://doi.org/10.5694/j.1326-5377.1983.tb104320.x.	Excluded	Excluded during title and abstract screening
331	Arnold, C. M., og R. A. Faulkner. «Does falls-efficacy predict balance performance in older adults with hip osteoarthritis?» Journal of Gerontological Nursing 35, nr. 1 (2009): 45–52.	Excluded	Excluded during title and abstract screening
332	Arnold, C. M., R. A. Faulkner, og N. C. Gyurcsik. «The Relationship between Falls Efficacy and Improvement in Fall Risk Factors Following an Exercise Plus Educational Intervention for Older Adults with Hip Osteoarthritis». Physiotherapy Canada 63, nr. 4 (2011): 41–420. https://doi.org/10.3138/ptc.2010-29.	Excluded	Excluded during title and abstract screening
333	Arnold, C. M., og N. C. Gyurcsik. «Risk factors for falls in older adults with lower extremity arthritis: a conceptual framework of current knowledge and future directions». Physiotherapy Canada 64, nr. 3 (2012): 302–14. https://doi.org/10.3138/ptc.2011-12BH.	Excluded	Excluded during title and abstract screening
334	Arnold, L. A., C. Carroll, B. Eberlein, A. M. Naidech, K. Colfer, K. Ramsey, og C. Sturgeon. «Fall Risk Prediction Models During the Initial COVID-19 Surge». Cin-Computers Informatics Nursing 41, nr. 9 (2023): 725–29. https://doi.org/10.1097/cin.0000000000000994.	Excluded	Excluded during title and abstract screening
335	———. «Fall Risk Prediction Models During the Initial COVID-19 Surge: Could Predictive Analytics Be Used in a Resource-Constrained Environment?» CIN: Computers, Informatics, Nursing 17 (2023): 17. https://doi.org/10.1097/CIN.0000000000000994.	Excluded	Excluded during title and abstract screening
336	———. «Fall Risk Prediction Models During the Initial COVID-19 Surge: Could Predictive Analytics Be Used in a Resource-Constrained Environment?» CIN: Computers, Informatics, Nursing 41, nr. 9 (2023): 725–29. https://doi.org/10.1097/CIN.0000000000000994.	Excluded	Excluded during title and abstract screening
337	Arnold, V., S. Ancoli-Israel, T. T. Dang-Vu, K. Mishima, K. Pinner, M. Malhotra, og M. Moline. «Efficacy of Lemborexant in Adults >= 65 Years of Age with Insomnia Disorder». Neurology & Therapy 13, nr. 4 (2024): 1081–98. https://doi.org/10.1007/s40120-024-00622-9.	Excluded	Excluded during title and abstract screening
338	Aronowitz, R. A. «The rise and fall of the Lyme disease vaccines: A cautionary tale for risk interventions in American medicine and public health». Milbank Quarterly 90, nr. 2 (2012): 250–77. https://doi.org/10.1111/j.1468-0009.2012.00663.x.	Excluded	Excluded during title and abstract screening
339	Arroyo-Ferrer, A., F. J. Sanchez-Cuesta, Y. Gonzalez-Zamorano, M. D. Del Castillo, C. Sastre-Barrios, M. Rios-Lago, og J. P. Romero. «Validation of Cognitive Rehabilitation as a Balance Rehabilitation Strategy in Patients with Parkinson’s Disease: study Protocol for a Randomized Controlled Trial». Medicina (Kaunas, Lithuania) 57, nr. 4 (2021). https://doi.org/10.3390/medicina57040314.	Excluded	Excluded during title and abstract screening
340	Arun, C., og C. Lakshmi. «Genetic algorithm-based oversampling approach to prune the class imbalance issue in software defect prediction». Soft Computing 26, nr. 23 (2022): 12915–31. https://doi.org/10.1007/s00500-021-06112-6.	Excluded	Excluded during title and abstract screening
341	Asciak, R., D. Addala, J. Karimjee, M. S. Rana, S. Tsikrika, M. F. Hassan, R. M. Mercer, mfl. «Chest Drain Fall-Out Rate According to Suturing Practices: A Retrospective Direct Comparison». Respiration 96, nr. 1 (2018): 48–51. https://doi.org/10.1159/000489230.	Excluded	Excluded during title and abstract screening
342	Asghari, A., M. Sayadi, og H. Azgomi. «Energy-aware edge server placement using the improved butterfly optimization algorithm». Journal of Supercomputing, u.å., 27. https://doi.org/10.1007/s11227-023-05271-7.	Excluded	Excluded during title and abstract screening
343	Asghari, A., og M. K. Sohrabi. «Combined use of coral reefs optimization and reinforcement learning for improving resource utilization and load balancing in cloud environments». Computing, u.å., 23. https://doi.org/10.1007/s00607-021-00920-2.	Excluded	Excluded during title and abstract screening
344	Asghari, A., M. K. Sohrabi, og F. Yaghmaee. «… scheduling, resource provisioning, and load balancing on scientific workflows using parallel SARSA reinforcement learning agents and genetic algorithm». The Journal of Supercomputing 77, nr. 3 (2021): 2800–2828. https://doi.org/10.1007/s11227-020-03364-1.	Excluded	Excluded during title and abstract screening
345	Ashburn, A., R. Pickering, E. McIntosh, S. Hulbert, L. Rochester, H. C. Roberts, A. Nieuwboer, mfl. «Exercise- and strategy-based physiotherapy-delivered intervention for preventing repeat falls in people with Parkinson’s: the PDSAFE RCT». Health Technology Assessment (Winchester, England) 23, nr. 36 (2019): 1‐150. https://doi.org/10.3310/hta23360.	Excluded	Excluded during title and abstract screening
346	Ashburner, J. M., S. J. Atlas, S. Khurshid, L. C. Weng, O. Hulme, Y. Chang, D. E. Singer, P. T. Ellinor, og S. A. Lubitz. «Automated physician notifications to improve guideline-based anticoagulation in atrial fibrillation». Circulation 136 (2017). https://www.cochranelibrary.com/central/doi/10.1002/central/CN-01441081/full.	Excluded	Excluded during title and abstract screening
347	Ashburner, J. M., S. J. Atlas, S. Khurshid, L. C. Weng, O. L. Hulme, Y. Chang, D. E. Singer, P. T. Ellinor, og S. A. Lubitz. «Electronic physician notifications to improve guideline-based anticoagulation in atrial fibrillation: a randomized controlled trial». Journal of General Internal Medicine 33, nr. 12 (2018): 2070–77. https://doi.org/10.1007/s11606-018-4612-6.	Excluded	Excluded during title and abstract screening
348	Asif, M., M. A. Tayyab, M. H. Shahid, U. Arif, M. I. Tiwana, U. S. Khan, og W. S. Qureshi. «Analysis of Human Gait Cycle With Body Equilibrium Based on Leg Orientation». IEEE access Practical Innovations, Open Solutions 10 (2022): 123177–89. https://doi.org/10.1109/access.2022.3222859.	Excluded	Excluded during title and abstract screening
349	Askari, M., R. Westerhof, S. Eslami, S. Medlock, S. E. de Rooij, og A. Abu-Hanna. «A combined disease management and process modeling approach for assessing and improving care processes: A fall management case-study». International Journal of Medical Informatics 82, nr. 10 (2013): 1022–33. https://doi.org/10.1016/j.ijmedinf.2013.06.011.	Excluded	Excluded during title and abstract screening
350	Askari, S. «Fuzzy C-Means clustering algorithm for data with unequal cluster sizes and contaminated with noise and outliers: Review and development». Expert Systems with Applications 165 (2021). https://doi.org/10.1016/j.eswa.2020.113856.	Excluded	Excluded during title and abstract screening
351	Asmus-Szepesi, K. J., L. E. Flinterman, M. A. Koopmanschap, A. P. Nieboer, T. J. Bakker, J. P. Mackenbach, og E. W. Steyerberg. «Evaluation of the Prevention and Reactivation Care Program (PReCaP) for the hospitalized elderly: A prospective nonrandomized controlled trial». Clinical Interventions In Aging 10 (2015): 649–61. https://doi.org/10.2147/CIA.S77677.	Excluded	Excluded during title and abstract screening
352	Asogwa, C. O., H. Nagano, K. Wang, og R. Begg. «Using Deep Learning to Predict Minimum Foot-Ground Clearance Event from Toe-Off Kinematics». Sensors 22, nr. 18 (2022): 14. https://doi.org/10.3390/s22186960.	Excluded	Excluded during title and abstract screening
353	Assantachai, P., W. Chatthanawaree, V. Thamlikitkul, R. Praditsuwan, og D. Pisalsarakij. «Strategy to prevent falls in the Thai elderly: a controlled study integrated health research program for the Thai elderly». Journal of the Medical Association of Thailand 85, nr. 2 (2002): 215–22.	Excluded	Excluded during title and abstract screening
354	Assasi, N., G. Blackhouse, K. Campbell, K. Gaebel, R. Hopkins, J. Jegathisawaran, A. Sinclair, mfl. «DNA Mismatch Repair Deficiency Tumour Testing for Patients With Colorectal Cancer: A Health Technology Assessment». Canadian Agency for Drugs and Technologies in Health. CADTH Optimal Use Reports 08 (2016): 08.	Excluded	Excluded during title and abstract screening
355	Assiri, A. S. «On the performance improvement of Butterfly Optimization approaches for global optimization and Feature Selection». PLoS ONE [Electronic Resource] 16, nr. 1 (2021): e0242612. https://doi.org/10.1371/journal.pone.0242612.	Excluded	Excluded during title and abstract screening
356	Atciyurt, K., C. Heybeli, L. Smith, N. Veronese, og P. Soysal. «The prevalence, risk factors and clinical implications of dehydration in older patients: a cross-sectional study». Acta Clinica Belgica 79, nr. 1 (2024): 12–18. https://doi.org/10.1080/17843286.2023.2275922.	Excluded	Excluded during title and abstract screening
357	Atoyebi, O. A., A. Stewart, og J. Sampson. «Use of Information Technology for Falls Detection and Prevention in the Elderly». Ageing International 40, nr. 3 (2015): 277–99. https://doi.org/10.1007/s12126-014-9204-0.	Excluded	Excluded during title and abstract screening
358	Atri, J., R. N. Pugh, og D. Bowden. «Are we falling at the first hurdle? Estimating under-recording of falls in Accident and Emergency». Journal of Public Health 27, nr. 1 (2005): 33–35.	Excluded	Excluded during title and abstract screening
359	Atrsaei, A., F. Dadashi, C. Hansen, E. Warmerdam, B. Mariani, W. Maetzler, og K. Aminian. «Postural transitions detection and characterization in healthy and patient populations using a single waist sensor». Journal of NeuroEngineering and Rehabilitation 17, nr. 1 (2020): 14. https://doi.org/10.1186/s12984-020-00692-4.	Excluded	Excluded during title and abstract screening
360	Atrsaei, A., C. Hansen, M. Elshehabi, S. Solbrig, D. Berg, I. Liepelt-Scarfone, W. Maetzler, og K. Aminian. «Effect of Fear of Falling on Mobility Measured During Lab and Daily Activity Assessments in Parkinson’s Disease». Frontiers in aging neuroscience 13 (2021): 722830. https://doi.org/10.3389/fnagi.2021.722830.	Excluded	Excluded during title and abstract screening
361	Aubertin-Leheudre, M., D. Martel, M. Narici, og M. Bonnefoy. «The usefulness of muscle architecture assessed with ultrasound to identify hospitalized older adults with physical decline». Experimental Gerontology 125 (no pagination) (2019). https://doi.org/10.1016/j.exger.2019.110678.	Excluded	Excluded during title and abstract screening
362	Audiffren, J., I. Bargiotas, N. Vayatis, P. P. Vidal, og D. Ricard. «A Non Linear Scoring Approach for Evaluating Balance: Classification of Elderly as Fallers and Non-Fallers». PLoS ONE [Electronic Resource] 11, nr. 12 (2016): e0167456. https://doi.org/10.1371/journal.pone.0167456.	Excluded	Excluded during title and abstract screening
363	Austin, D., T. L. Hayes, J. Kaye, N. Mattek, og M. Pavel. «Unobtrusive monitoring of the longitudinal evolution of in-home gait velocity data with applications to elder care». Annual International Conference Of The IEEE Engineering In Medicine And Biology Society 2011 (2011): 6495–98. https://doi.org/10.1109/IEMBS.2011.6091603.	Excluded	Excluded during title and abstract screening
364	Austin, Diana. «Predicting and Preventing Pediatric Falls in the Hospital». Science of Caring, 2017, 3–3.	Excluded	Excluded during title and abstract screening
365	Auvinet, E., L. Reveret, A. St-Arnaud, J. Rousseau, og J. Meunier. «Fall detection using multiple cameras». Annual International Conference Of The IEEE Engineering In Medicine And Biology Society 2008 (2008): 2554–57. https://doi.org/10.1109/IEMBS.2008.4649721.	Excluded	Excluded during title and abstract screening
366	Avci, C., C. Ozsurekci, og M. I. Naharci. «Comment on: Falls in older adults after hospitalization for acute myocardial infarction». Journal of the American Geriatrics Society 70(6) (2022): 1878–80. https://doi.org/10.1111/jgs.17741.	Excluded	Excluded during title and abstract screening
367	Avci Trakyali, A., T. Kaya, og B. Ince. «Effects of an exercise program combining unsupervised home exercises and supervised group-based exercises on fall-related variables in older adults: a randomized controlled trial». European Geriatric Medicine 14, nr. 1 (2023): 59–67. https://doi.org/10.1007/s41999-022-00724-3.	Excluded	Excluded during title and abstract screening
368	Avery, N. S., E. Phelan, C. Crawford, T. O’Young, og K. A. Bennett. «Evaluation of a Fall Risk Screening and Management Protocol in a Pharmacist Run Anticoagulation Clinic». Journal of the American Geriatrics Society 63 (2015): S270–S270.	Excluded	Excluded during title and abstract screening
369	Ávila Maciel, Mariana de, Elizabeth Rodrigues de Morais, Flavia Martins Gervasio, Marcelo Silva Fantinati, og Adriana Marcia Monteiro Fantinati. «Association of balance and cardiorespiratory conditioning techniques reduces risk of falls and improves functional capacity in women». Fisioterapia e Pesquisa 24, nr. 1 (2017): 83–88. https://doi.org/10.1590/1809-2950/16953224012017.	Excluded	Excluded during title and abstract screening
370	Ayala, Nina K. M. D., Dwight J. M. D. Rouse, Nina K. Ayala, og Dwight J. Rouse. «A Nudge Toward Universal Aspirin for Preeclampsia Prevention». Obstetrics & Gynecology 133, nr. 4 (2019): 725–28. https://doi.org/10.1097/AOG.0000000000003167.	Excluded	Excluded during title and abstract screening
371	Aydemir, S. B., og F. K. Onay. «Marine predator algorithm with elite strategies for engineering design problems». Concurrency and Computation-Practice & Experience 35, nr. 7 (2023): 23. https://doi.org/10.1002/cpe.7612.	Excluded	Excluded during title and abstract screening
372	Ayhan, E., K. Cevik, M. Bagir, M. Colak, og M. M. Eskandari. «Spiked railing penetration that causes injuries in the upper extremities of children». Ulusal Travma ve Acil Cerrahi Dergisi = Turkish Journal of Trauma & Emergency Surgery: TJTES 24, nr. 2 (2018): 145–48. https://doi.org/10.5505/tjtes.2017.85349.	Excluded	Excluded during title and abstract screening
373	Ayton, D., R. Morello, A. Natora, S. Yallop, A. Barker, og S. E. Soh. «Perceptions of falls and falls prevention interventions among Personal Alert Victoria clients». Health & Social Care in the Community 26, nr. 6 (2018): 970–78. https://doi.org/10.1111/hsc.12626.	Excluded	Excluded during title and abstract screening
374	Ayton, D. R., A. L. Barker, R. T. Morello, C. A. Brand, J. Talevski, F. S. Landgren, M. M. Melhem, mfl. «Barriers and enablers to the implementation of the 6-PACK falls prevention program: A pre-implementation study in hospitals participating in a cluster randomised controlled trial». PLoS ONE [Electronic Resource] 12, nr. 2 (2017): e0171932. https://doi.org/10.1371/journal.pone.0171932.	Excluded	Excluded during title and abstract screening
375	Ayvat, F., E. Ayvat, M. Dogan, ÖO Kilinç, og M. Kilinç. «Can Timed Up and Go Test discriminate the risk of falling in patients with Multiple Sclerosis with low to moderate impairment?» Disability and rehabilitation, 2024, 6. https://doi.org/10.1080/09638288.2024.2419445.	Excluded	Excluded during title and abstract screening
376	Azagra, R., G. Roca, G. Encabo, D. Prieto, A. Aguye, M. Zwart, S. Guell, mfl. «Prediction of absolute risk of fragility fracture at 10 years in a Spanish population: Validation of the WHO FRAXTM tool in Spain». BMC Musculoskeletal Disorders 12 (no pagination) (2011). https://doi.org/10.1186/1471-2474-12-30.	Excluded	Excluded during title and abstract screening
377	Azermai, M., M. Elseviers, M. Petrovic, L. van Bortel, og R. V. Stichele. «Assessment of antipsychotic prescribing in Belgian nursing homes». International Psychogeriatrics, 2011, 1–9. https://doi.org/10.1017/S104161021100024X.	Excluded	Excluded during title and abstract screening
378	Azevedo, D. C., L. S. Hoff, S. C. Kowalski, C. A. F. de Andrade, V. F. M. Trevisani, og A. K. G. de Melo. «Risk factors for osteoporotic hip fracture among community-dwelling older adults: a real-world evidence study». Advances in Rheumatology 64(1) (no pagination) (2024). https://doi.org/10.1186/s42358-024-00350-6.	Excluded	Excluded during title and abstract screening
379	Azim, M. E., E. Asghar, M. N. Babur, og F. A. Rathore. «Fall risk screening and balance rehabilitation in elderly: a missing healthcare intervention in Pakistani healthcare system». JPMA - Journal of the Pakistan Medical Association 73, nr. 3 (2023): 715–17. https://doi.org/10.47391/JPMA.23-23.	Excluded	Excluded during title and abstract screening
380	Aziz, O., J. Klenk, L. Schwickert, L. Chiari, C. Becker, E. J. Park, G. Mori, og S. N. Robinovitch. «Validation of accuracy of SVM-based fall detection system using real-world fall and non-fall datasets». PLoS ONE [Electronic Resource] 12, nr. 7 (2017): e0180318. https://doi.org/10.1371/journal.pone.0180318.	Excluded	Excluded during title and abstract screening
381	Aziz, O., E. J. Park, G. Mori, og S. N. Robinovitch. «Distinguishing near-falls from daily activities with wearable accelerometers and gyroscopes using Support Vector Machines». Annual International Conference Of The IEEE Engineering In Medicine And Biology Society 2012 (2012): 5837–40. https://doi.org/10.1109/EMBC.2012.6347321.	Excluded	Excluded during title and abstract screening
382	———. «Distinguishing the causes of falls in humans using an array of wearable tri-axial accelerometers». Gait & Posture 39, nr. 1 (2014): 506–12. https://doi.org/10.1016/j.gaitpost.2013.08.034.	Excluded	Excluded during title and abstract screening
383	Aziz, O., S. N. Robinovitch, og E. J. Park. «Identifying the number and location of body worn sensors to accurately classify walking, transferring and sedentary activities». Annual International Conference Of The IEEE Engineering In Medicine And Biology Society 2016 (2016): 5003–6. https://doi.org/10.1109/EMBC.2016.7591851.	Excluded	Excluded during title and abstract screening
384	Aziz, O., C. M. Russell, E. J. Park, og S. N. Robinovitch. «The effect of window size and lead time on pre-impact fall detection accuracy using support vector machine analysis of waist mounted inertial sensor data». Conference proceedings : .. Annual International Conference of the IEEE Engineering in Medicine and Biology Society. IEEE Engineering in Medicine and Biology Society. Annual Conferenc…	Excluded	Excluded during title and abstract screening
385	Aziz, R., B. Lorberg, og R. R. Tampi. «Treatments for late-life bipolar disorder». American Journal Geriatric Pharmacotherapy 4, nr. 4 (2006): 347–64. https://doi.org/10.1016/j.amjopharm.2006.12.007.	Excluded	Excluded during title and abstract screening
386	B Nguyen og J Tomkun. Hybrid System for Fall Detection & Fall Prevention. macsphere.mcmaster.ca, 2010. https://macsphere.mcmaster.ca/handle/11375/14434.	Excluded	Excluded during title and abstract screening
387	B Ni, CD Nguyen, og P Moulin. «RGBD-camera based get-up event detection for hospital fall prevention». 2012 IEEE International …, 2012. https://ieeexplore.ieee.org/abstract/document/6287947/.	Excluded	Excluded during title and abstract screening
388	B Røyset, BA Talseth-Palmer, S Lydersen, og ... Effects of a fall prevention program in elderly: a pragmatic observational study in two orthopedic departments. … interventions in aging. ncbi.nlm.nih.gov, 2019. https://www.ncbi.nlm.nih.gov/pmc/articles/PMC6339647/.	Excluded	Excluded during title and abstract screening
389	Ba, A. F., H. Huang, M. Wang, X. Ye, Z. Gu, og H. Chen. «Levy-based antlion-inspired optimizers with orthogonal learning scheme». Engineering with … 38, nr. 1 (2022): 397–418. https://doi.org/10.1007/s00366-020-01042-7.	Excluded	Excluded during title and abstract screening
390	Ba, H. B., og L. Cheng. «Balance ability, muscle strength, and neuromuscular response of lower extremities in older adult women during backward exercise». Chinese Journal of Tissue Engineering Research 22, nr. 20 (2018): 3161‐3166. https://doi.org/10.3969/j.issn.2095-4344.0239.	Excluded	Excluded during title and abstract screening
391	Baba, T., M. Watanabe, H. Ogihara, S. Handa, K. Sasamoto, S. Okada, H. Okuizumi, og T. Kimura. «Validity of temporo-spatial characteristics of gait as an index for fall risk screening in community-dwelling older people». Journal of Physical Therapy Science 35, nr. 3 (2023): 265–69. https://doi.org/10.1589/jpts.35.265.	Excluded	Excluded during title and abstract screening
392	Babendreier, D., S. Toepfer, M. Bateman, og M. Kenis. «Potential Management Options for the Invasive Moth Spodoptera frugiperda in Europe». Journal of Economic Entomology 115, nr. 6 (2022): 1772–82. https://doi.org/10.1093/jee/toac089.	Excluded	Excluded during title and abstract screening
393	Backere, F., J. Van den Bergh, S. Coppers, S. Elprama, J. Nelis, S. Verstichel, A. Jacobs, K. Coninx, F. Ongenae, og F. De Turck. «Social-aware Event Handling within the FallRisk Project». Methods of Information in Medicine 56, nr. 1 (2017): 63–73. https://doi.org/10.3414/me15-02-0010.	Excluded	Excluded during title and abstract screening
394	Badri, B., S. Stacey, og B. Konwinski. «Clinical Management of Polypharmacy in the Elderly Population». Osteopathic Family Physician 15(3) (2023): 28–34. https://doi.org/10.33181/13102.	Excluded	Excluded during title and abstract screening
395	Bae, J., R. L. Panuncio, og H. Sohn. «Development of a Web-based child safety education program for Busan Safe City WHO certification project». Nursing and Health Sciences 11, nr. 4 (2009): 362–66. https://doi.org/10.1111/j.1442-2018.2009.00495.x.	Excluded	Excluded during title and abstract screening
396	Baek, S., J. Piao, Y. Jin, og S. M. Lee. «Validity of the Morse Fall Scale implemented in an electronic medical record system». Journal of Clinical Nursing 23, nr. 17–18 (2014): 2434–40. https://doi.org/10.1111/jocn.12359.	Excluded	Excluded during title and abstract screening
397	Baetens, T., W. Peersman, og D. Cambier. «Falls among stroke survivors: An online survey on perceptions and approaches among physiotherapists in Flanders». Disability and rehabilitation 31, nr. 10 (2009): 818–24. https://doi.org/10.1080/09638280802355015.	Excluded	Excluded during title and abstract screening
398	Bagala, F., C. Becker, A. Cappello, L. Chiari, K. Aminian, J. M. Hausdorff, W. Zijlstra, og J. Klenk. «Evaluation of accelerometer-based fall detection algorithms on real-world falls». PLoS ONE [Electronic Resource] 7, nr. 5 (2012): e37062. https://doi.org/10.1371/journal.pone.0037062.	Excluded	Excluded during title and abstract screening
399	Bagala, F., J. Klenk, A. Cappello, L. Chiari, C. Becker, og U. Lindemann. «Quantitative description of the lie-to-sit-to-stand-to-walk transfer by a single body-fixed sensor». IEEE Transactions on Neural Systems & Rehabilitation Engineering 21, nr. 4 (2013): 624–33. https://doi.org/10.1109/TNSRE.2012.2230189.	Excluded	Excluded during title and abstract screening
400	Bagga, S., S. Perera, S. K. Bagga, og K. Seyan. «An evaluation of remote algorithm-assisted consultations for the safe prescribing of progesterone-only pills in a digital setting...The Royal Pharmaceutical Society Annual Conference, 11th November, 2022, London, UK». International Journal of Pharmacy Practice 30 (2022): ii5–ii5. https://doi.org/10.1093/ijpp/riac089.004.	Excluded	Excluded during title and abstract screening
401	Bahat, G., N. M. Catikkas, D. G. Yavuz, P. Borman, R. Guzel, og J. Y. Reginster. «The current situation in the approach to osteoporosis in older adults in Turkey: areas in need of improvement with a model for other populations». Archives of Osteoporosis 16, nr. 1 (2021): 179. https://doi.org/10.1007/s11657-021-01038-w.	Excluded	Excluded during title and abstract screening
402	Bahat Ozturk, G., C. Kilic, M. E. Bozkurt, og M. A. Karan. «Prevalence and Associates of Fear of Falling among Community-Dwelling Older Adults». Journal of Nutrition, Health & Aging 25, nr. 4 (2021): 433–39. https://doi.org/10.1007/s12603-020-1535-9.	Excluded	Excluded during title and abstract screening
403	Bahouth, Mona N., Melinda C. Power, Elizabeth K. Zink, Kate Kozeniewski, Sowmya Kumble, Sandra Deluzio, Victor C. Urrutia, og Robert D. Stevens. «Safety and Feasibility of a Neuroscience Critical Care Program to Mobilize Patients With Primary Intracerebral Hemorrhage». Archives of Physical Medicine & Rehabilitation 99, nr. 6 (2018): 1220–25. https://doi.org/10.1016/j.apmr.2018.01.034.	Excluded	Excluded during title and abstract screening
404	Bai, D., M. C. Ho, B. M. Mathunjwa, og Y. L. Hsu. «Deriving Multiple-Layer Information from a Motion-Sensing Mattress for Precision Care». Sensors 23, nr. 3 (2023): 03. https://doi.org/10.3390/s23031736.	Excluded	Excluded during title and abstract screening
405	Bai, Y., M. Moo-Young, og W. A. Anderson. «A mechanistic model for gas-liquid mass transfer prediction in a rocking disposable bioreactor». Biotechnology & Bioengineering 116, nr. 8 (2019): 1986–98. https://doi.org/10.1002/bit.27000.	Excluded	Excluded during title and abstract screening
406	Bailey, S., A. Parkinson, J. Steer, og J. Boivin. «The Positive Reappraisal Coping Intervention: how it works in recurrent pregnancy loss». Human reproduction (Oxford, England) 38 (2023): i106. https://doi.org/10.1093/humrep/dead093.212.	Excluded	Excluded during title and abstract screening
407	Baim, S., og R. Blank. «Approaches to Fracture Risk Assessment and Prevention». Current Osteoporosis Reports 19, nr. 2 (2021): 158–65. https://doi.org/10.1007/s11914-021-00659-x.	Excluded	Excluded during title and abstract screening
408	Baim, S., og W. D. Leslie. «Assessment of fracture risk». Current Osteoporosis Reports 10, nr. 1 (2012): 28–41. https://doi.org/10.1007/s11914-011-0093-9.	Excluded	Excluded during title and abstract screening
409	Baird, A. B., A. M. Abode, C. R. Holland, L. A. Rhodes, og M. W. Marciniak. «Using pharmacy technicians to maximize pharmacist intervention with home health service patients». Journal of the American Pharmacists Association: JAPhA 60, nr. 3S (2020): S103–7. https://doi.org/10.1016/j.japh.2020.01.006.	Excluded	Excluded during title and abstract screening
410	Bajorek, B. V., N. Masood, og I. Krass. «Development of a Computerised Antithrombotic Risk Assessment Tool (CARAT) to optimise therapy in older persons with atrial fibrillation». Australasian Journal on Ageing 31, nr. 2 (2012): 102–9. https://doi.org/10.1111/j.1741-6612.2011.00546.x.	Excluded	Excluded during title and abstract screening
411	Baker, Brenda, og Jeanette Dupree. «Patient Falls in Labor and Delivery». JOGNN: Journal of Obstetric, Gynecologic & Neonatal Nursing 44 (2015): S17–S17. https://doi.org/10.1111/1552-6909.12683.	Excluded	Excluded during title and abstract screening
412	Baker, D. E. «Parachutes and evidence-based medicine». Hospital Pharmacy 39, nr. 7 (2004): 618–19. https://doi.org/10.1177/001857870403900701.	Excluded	Excluded during title and abstract screening
413	Baker, Robert, Sharon Klim, Jasmine Poonian, Peter Ritchie, Stephanie Ng, og Anne‐Maree Kelly. «SOFTLY: Comparison of outcomes of rigid versus soft collar during emergency department investigation for potential cervical spine injury in low‐risk blunt trauma patients – A pilot study». Emergency Medicine Australasia 35, nr. 4 (2023): 652–56. https://doi.org/10.1111/1742-6723.14195.	Excluded	Excluded during title and abstract screening
414	Baker, T. B., D. H. Gustafson, og D. Shah. «How can research keep up with eHealth? Ten strategies for increasing the timeliness and usefulness of eHealth research». Journal of Medical Internet Research 16, nr. 2 (2014): e36. https://doi.org/10.2196/jmir.2925.	Excluded	Excluded during title and abstract screening
415	Bakken, S. «Informatics for patient safety: a nursing research perspective». Annual Review of Nursing Research 24 (2006): 219–54.	Excluded	Excluded during title and abstract screening
416	Bakken, S., L. M. Currie, N. J. Lee, W. D. Roberts, S. A. Collins, og J. J. Cimino. «Integrating evidence into clinical information systems for nursing decision support». International Journal of Medical Informatics 77, nr. 6 (2008): 413–20.	Excluded	Excluded during title and abstract screening
417	Baklouti, N., og A. M. Alimi. «TYPE-2 FUZZY LOGIC CONTROLLER DESIGN USING A REAL-TIME PSO ALGORITHM APPLIED TO ‘IROBOT CREATE’ ROBOT». International Journal of Robotics & Automation 32, nr. 2 (2017): 117–26. https://doi.org/10.2316/Journal.206.2017.2.206-4597.	Excluded	Excluded during title and abstract screening
418	Baktir, A. C., A. Özgövde, og C. Ersoy. «End-to-end network slicing for edge computing optimization». Future Generation Computer Systems-the International Journal of Escience 157 (2024): 516–28. https://doi.org/10.1016/j.future.2024.03.001.	Excluded	Excluded during title and abstract screening
419	Balaguera, H. U., D. Wise, C. Y. Ng, H. W. Tso, W. L. Chiang, A. M. Hutchinson, T. Galvin, mfl. «Using a Medical Intranet of Things System to Prevent Bed Falls in an Acute Care Hospital: A Pilot Study». Journal of Medical Internet Research 19, nr. 5 (2017): e150. https://doi.org/10.2196/jmir.7131.	Excluded	Excluded during title and abstract screening
420	«Balance & Falls Prevention: Toolkit, Special Interest Group, Clinical Practice Guidelines, Credentials? What?» GeriNotes 27, nr. 2 (2020): 9–10.	Excluded	Excluded during title and abstract screening
421	Balderson, B. H., S. L. Gray, M. M. Fujii, K. G. Nakata, B. D. Williamson, A. J. Cook, R. Wellman, mfl. «A health-system-embedded deprescribing intervention targeting patients and providers to prevent falls in older adults (STOP-FALLS trial): study protocol for a pragmatic cluster-randomized controlled trial». Trials [Electronic Resource] 24, nr. 1 (2023): 322. https://doi.org/10.1186/s13063-023-…	Excluded	Excluded during title and abstract screening
422	Baldewijns, G., G. Verheyden, B. Vanrumste, og T. Croonenborghs. «Validation of the kinect for gait analysis using the GAITRite walkway». Annual International Conference Of The IEEE Engineering In Medicine And Biology Society 2014 (2014): 5920–23. https://doi.org/10.1109/EMBC.2014.6944976.	Excluded	Excluded during title and abstract screening
423	Baldwin, G., M. Breiding, og D. Sleet. «Using the public health model to address unintentional injuries and TBI: A perspective from the Centers for Disease Control and Prevention (CDC)». Neurorehabilitation 39, nr. 3 (2016): 345–49. https://doi.org/10.3233/NRE-161366.	Excluded	Excluded during title and abstract screening
424	Ballard, J., M. Mooney, og O. Dempsey. «Prevalence of frailty-related risk factors in older adults seen by community nurses». Journal of Advanced Nursing 69, nr. 3 (2013): 675–84. https://doi.org/10.1111/j.1365-2648.2012.06054.x.	Excluded	Excluded during title and abstract screening
425	Balzer, K., M. Bremer, S. Schramm, D. Luhmann, og H. Raspe. «Falls prevention for the elderly». GMS Health Technology Assessment 8 (2012): Doc01. https://doi.org/10.3205/hta000099.	Excluded	Excluded during title and abstract screening
426	Bamberg, S. J., P. S. Dyer, L. S. Lincoln, og L. Yang. «Just enough measurement: a proposed paradigm for designing medical instrumentation». Conference proceedings : .. Annual International Conference of the IEEE Engineering in Medicine and Biology Society. IEEE Engineering in Medicine and Biology Society. Conference. (2010): 1746–50.	Excluded	Excluded during title and abstract screening
427	Banerjee, M., V. Garg, K. Deep, M. B. Jasser, S. Kamel, og A. W. Mohamed. «Enhancing Sine-Cosine mutation strategy with Lorentz distribution for solving engineering design problems». International Journal of System Assurance Engineering and Management 15, nr. 4 (2024): 1536–67. https://doi.org/10.1007/s13198-023-02008-w.	Excluded	Excluded during title and abstract screening
428	Banerjee, T., J. M. Keller, M. Popescu, og M. Skubic. «Recognizing complex instrumental activities of daily living using scene information and fuzzy logic». Computer Vision and Image Understanding 140 (2015): 68–82. https://doi.org/10.1016/j.cviu.2015.04.005.	Excluded	Excluded during title and abstract screening
429	Banerjee, T., M. Skubic, J. M. Keller, og C. Abbott. «Sit-to-stand measurement for in-home monitoring using voxel analysis». IEEE Journal of Biomedical & Health Informatics 18, nr. 4 (2014): 1502–9. https://doi.org/10.1109/JBHI.2013.2284404.	Excluded	Excluded during title and abstract screening
430	Baneu, P., A. Prelipcean, V. O. Buda, N. Jianu, A. Tudor, M. Andor, C. Merlan, mfl. «Under-Prescription of Drugs in the Elderly Population of Western Romania: An Analysis Based on STOPP/START Version 2 Criteria». Journal of Clinical Medicine 13, nr. 19 (2024): 08. https://doi.org/10.3390/jcm13195970.	Excluded	Excluded during title and abstract screening
431	Bao, Y. Y., J. S. Wang, J. X. Liu, X. R. Zhao, Q. D. Yang, og S. H. Zhang. «Student psychology based optimization algorithm integrating differential evolution and hierarchical learning for solving data clustering problems». Evolutionary Intelligence 18, nr. 1 (2025): 23. https://doi.org/10.1007/s12065-024-01003-9.	Excluded	Excluded during title and abstract screening
432	Barath, E. M., D. Wiegand, V. A. Nemes, P. Hegyi, I. Szabo, A. Csutak, N. Wiegand, G. Jando, og B. Patczai. «Mobile assessment of visual function helps to prevent Re-Injury in elderly patients with recent hip fractures». Injury 55 Suppl 3 (2024): 111541. https://doi.org/10.1016/j.injury.2024.111541.	Excluded	Excluded during title and abstract screening
433	Barbareschi, G., C. Holloway, N. Bianchi-Berthouze, S. Sonenblum, og S. Sprigle. «Use of a Low-Cost, Chest-Mounted Accelerometer to Evaluate Transfer Skills of Wheelchair Users During Everyday Activities: Observational Study». JMIR Rehabilitation And Assistive Technologies 5, nr. 2 (2018): e11748. https://doi.org/10.2196/11748.	Excluded	Excluded during title and abstract screening
434	Barbay, K., K. B. Williams, og P. Berning. «The Utility of the Modified Dionne’s Egress Test as a Predictor of Falls in Adult Medical and Surgical Patients». The Journal of Nursing Administration 51, nr. 12 (2021): 638–44. https://doi.org/10.1097/NNA.0000000000001087.	Excluded	Excluded during title and abstract screening
435	Barbour, K. E., N. Sagawa, R. M. Boudreau, M. E. Winger, J. A. Cauley, M. C. Nevitt, T. Fujii, K. V. Patel, og E. S. Strotmeyer. «Knee Osteoarthritis and the Risk of Medically Treated Injurious Falls Among Older Adults: A Community-Based US Cohort Study». Arthritis care & research 71, nr. 7 (2019): 865–74. https://doi.org/10.1002/acr.23725.	Excluded	Excluded during title and abstract screening
436	Bardes, J. M., D. J. Grabo, J. Donovan, A. Albuquerque, K. C. Coleman, S. Wen, A. Wilson, J. Nguyen, og A. Bardes. «Half of geriatric trauma patients have significant ocular disease: Findings of a novel trauma provider eye examination for vision screening». The Journal of Trauma and Acute Care Surgery 91, nr. 1 (2021): 148–53. https://doi.org/10.1097/TA.0000000000003156.	Excluded	Excluded during title and abstract screening
437	Barker, A. L., R. T. Morello, D. R. Ayton, K. D. Hill, C. A. Brand, P. M. Livingston, og M. Botti. «Acceptability of the 6-PACK falls prevention program: A pre-implementation study in hospitals participating in a cluster randomized controlled trial». PLoS ONE [Electronic Resource] 12, nr. 2 (2017): e0172005. https://doi.org/10.1371/journal.pone.0172005.	Excluded	Excluded during title and abstract screening
438	Barmentloo, L. M., M. L. Dontje, M. Y. Koopman, B. F. Olij, C. Oudshoorn, J. P. Mackenbach, S. Polinder, og V. Erasmus. «Barriers and Facilitators for Screening Older Adults on Fall Risk in a Hospital Setting: Perspectives from Patients and Healthcare Professionals». International Journal of Environmental Research & Public Health [Electronic Resource] 17, nr. 5 (2020): 25. https://doi.org/10.3390…	Excluded	Excluded during title and abstract screening
439	Barmentloo, L. M., V. Erasmus, B. F. Olij, J. A. Haagsma, J. P. Mackenbach, C. Oudshoorn, S. C. E. Schuit, N. van der Velde, og S. Polinder. «Can Fall Risk Screening and Fall Prevention Advice in Hospital Settings Motivate Older Adult Patients to Take Action to Reduce Fall Risk?» Journal of Applied Gerontology, 2021, 7334648211004037. https://doi.org/10.1177/07334648211004037.	Excluded	Excluded during title and abstract screening
440	Barnett, A., B. Smith, S. R. Lord, M. Williams, og A. Baumand. «Community-based group exercise improves balance and reduces falls in at-risk older people: a randomised controlled trial». Age and Ageing 32, nr. 4 (2003): 407‐414. https://doi.org/10.1093/ageing/32.4.407.	Excluded	Excluded during title and abstract screening
441	Barone, R., A. L. Ciancio, R. A. Romeo, A. Davalli, R. Sacchetti, E. Guglielmelli, og L. Zollo. «Multilevel control of an anthropomorphic prosthetic hand for grasp and slip prevention». Advances in Mechanical Engineering 8, nr. 9 (2016). https://doi.org/10.1177/1687814016665082.	Excluded	Excluded during title and abstract screening
442	Barq, R. M., C. S. Hung, C. Prather, M. L. Lypson, og S. Kartiko. «The use of a primary care provider survey to implement a fall prevention program in an urban hospital system». Surgery 170, nr. 4 (2021): 1255–59. https://doi.org/10.1016/j.surg.2021.03.019.	Excluded	Excluded during title and abstract screening
443	———. «Use of a primary care provider survey to implement a fall prevention program in an urban hospital system». Surgery 17 (2021): 17. https://doi.org/10.1016/j.surg.2021.03.019.	Excluded	Excluded during title and abstract screening
444	Barr, R. J., A. Stewart, D. J. Torgerson, og D. M. Reid. «Population screening for osteoporosis risk: a randomised control trial of medication use and fracture risk». Osteoporosis International 21, nr. 4 (2010): 561‐568. https://doi.org/10.1007/s00198-009-1007-x.	Excluded	Excluded during title and abstract screening
445	Barr, R. J., A. Stewart, D. J. Torgerson, D. G. Seymour, og D. M. Reid. «Screening elderly women for risk of future fractures - Participation rates and impact on incidence of falls and fractures». Calcified Tissue International 76, nr. 4 (2005): 243–48. https://doi.org/10.1007/s00223-004-0101-5.	Excluded	Excluded during title and abstract screening
446	Barra, S., M. Moreno, F. Ortega-Culaciati, R. Benavente, R. Araya, J. Bedford, og I. Calisto. «A supervised machine learning approach for estimating plate interface locking: Application to Central Chile». Physics of the Earth and Planetary Interiors 352 (2024): 10. https://doi.org/10.1016/j.pepi.2024.107207.	Excluded	Excluded during title and abstract screening
447	Barraco, R. D. «Trauma Prevention Activities for the Elderly». Current Trauma Reports 3, nr. 2 (2017): 164–69. https://doi.org/10.1007/s40719-017-0081-3.	Excluded	Excluded during title and abstract screening
448	Barrett, J. A., M. Bradshaw, K. Hutchinson, A. Akpan, A. Reese, L. Metcalfe, H. Wong, og M. J. Maxwell. «Reduction of falls-related injuries using a hospital inpatient falls prevention program». Journal of the American Geriatrics Society 52, nr. 11 (2004): 1969–70. https://doi.org/10.1111/j.1532-5415.2004.52529_8.x.	Excluded	Excluded during title and abstract screening
449	Barstow, B., M. Thirumalai, T. Mehta, S. Padalabalanarayanan, Y. Kim, og R. W. Motl. «Developing a decision support system for exercise engagement among individuals with conditions causing mobility impairment: Perspectives of fitness facility fitness exercisers and adapted fitness center trainer». Technology and Disability 32, nr. 4 (2020): 295–305. https://doi.org/10.3233/TAD-200265.	Excluded	Excluded during title and abstract screening
450	Bartlett, D. B., G. Broadwater, H. K. White, R. Shelby, L. L. Zullig, J. Robertson, R. Kanesvaran, H. J. Cohen, og G. Kimmick. «Factors associated with falls in older women with breast cancer: the use of a brief geriatric screening tool in clinic». Breast Cancer Research and Treatment 184, nr. 2 (2020): 445–57. https://doi.org/10.1007/s10549-020-05862-5.	Excluded	Excluded during title and abstract screening
451	Bartlett, L., og P. A. Vesilind. «Expediency and human health: The regulation of environmental chromium». Science and Engineering Ethics 4, nr. 2 (1998): 191–201. https://doi.org/10.1007/s11948-998-0049-3.	Excluded	Excluded during title and abstract screening
452	Barton, H. J., A. Maru, M. A. Leaf, D. J. Hekman, D. A. Wiegmann, M. N. Shah, og B. W. Patterson. «Academic Detailing as a Health Information Technology Implementation Method: Supporting the Design and Implementation of an Emergency Department-Based Clinical Decision Support Tool to Prevent Future Falls». JMIR Human Factors 11 (2024): e52592. https://doi.org/10.2196/52592.	Excluded	Excluded during title and abstract screening
453	Barton, L., M. Nelson, K. Strudwick, og C. Scholes. «The Clinical Frailty Scale offers little utility as part of a prediction model for community-dwelling older fallers at risk of re-presenting to the emergency department». Australasian Emergency Care 02 (2024): 02. https://doi.org/10.1016/j.auec.2024.11.004.	Excluded	Excluded during title and abstract screening
454	Basic, D., E. T. Huynh, R. Gonzales, og C. G. Shanley. «Twice-Weekly Structured Interdisciplinary Bedside Rounds and Falls among Older Adult Inpatients». Journal of the American Geriatrics Society 69, nr. 3 (2021): 779–84. https://doi.org/10.1111/jgs.17007.	Excluded	Excluded during title and abstract screening
455	Baskaran, V., F. Prescod, og L. Dong. «A smartphone-based cloud computing tool for managing type 1 diabetes in Ontarians». Canadian Journal of Diabetes 39, nr. 3 (2015): 200–203. https://doi.org/10.1016/j.jcjd.2015.04.002.	Excluded	Excluded during title and abstract screening
456	Basler, G. V., K. A. O’Connell, og K. Bundy. «Near-Falls in Elderly Community-Dwelling Blacks From Two Out-Patient Clinics in Harlem». Nursing Research 66, nr. 1 (2017): 49–53.	Excluded	Excluded during title and abstract screening
457	Bassement, J. N. C., B. K. Shukla, S. K. Yadav, V. Vijay, A. Mathur, og D. J. Hewson. «A Pilot Study to Detect Balance Impairment in Older Adults Using an Instrumented One-Leg Stance Test». Journal of Biomechanical Engineering 142, nr. 9 (2020). https://doi.org/10.1115/1.4046636.	Excluded	Excluded during title and abstract screening
458	Bassi Luciani, L., V. Genovese, V. Monaco, L. Odetti, E. Cattin, og S. Micera. «Design and evaluation of a new mechatronic platform for assessment and prevention of fall risks». Journal of Neuroengineering & Rehabilitation 9 (2012): 51.	Excluded	Excluded during title and abstract screening
459	Basta, M. N., V. Rao, L. O. Roussel, J. W. Crozier, P. Y. Liu, og A. S. Woo. «Refining Indications for Orbital Floor Fracture Reconstruction: A Risk-Stratification Tool Predicting Symptom Development and Need for Surgery». Plastic & Reconstructive Surgery 148, nr. 3 (2021): 606–15. https://doi.org/10.1097/PRS.0000000000008292.	Excluded	Excluded during title and abstract screening
460	Basumatary, H., D. Adhar, og S. M. Hazarika. «Robustifying a reinforcement learning agent-based bionic reflex controller through an adaptive sliding mode control». Robotica, 2024, 24. https://doi.org/10.1017/s0263574724001838.	Excluded	Excluded during title and abstract screening
461	Baszczynski, K., og Z. Zrobek. «Dynamic performance of horizontal flexible anchor lines during fall arrest--a numerical method of simulation». International Journal of Occupational Safety & Ergonomics 6, nr. 4 (2000): 521–34.	Excluded	Excluded during title and abstract screening
462	Bates, D. W., R. S. Evans, H. Murff, P. D. Stetson, L. Pizziferri, G. Hripcsak, David W. Bates, mfl. «Detecting adverse events using information technology». Journal of the American Medical Informatics Association 10, nr. 2 (2003): 115–28. https://doi.org/10.1197/jamia.m1074.	Excluded	Excluded during title and abstract screening
463	Bath, P. A., N. Pendleton, K. Morgan, J. E. Clague, M. A. Horan, og S. B. Lucas. «New approach to risk determination: development of risk profile for new falls among community-dwelling older people by use of a Genetic Algorithm Neural Network (GANN)». Journals of Gerontology Series A-Biological Sciences & Medical Sciences 55, nr. 1 (2000): M17-21.	Excluded	Excluded during title and abstract screening
464	Batson, G. «Validating a dance-specific screening test for balance: preliminary results from multisite testing». Medical Problems of Performing Artists 25, nr. 3 (2010): 110–15.	Excluded	Excluded during title and abstract screening
465	Bauman, C. A., J. D. Milligan, T. Patel, S. Pritchard, T. Labreche, S. Dillon-Martin, A. Ilich, og J. J. Riva. «Community-based falls prevention: lessons from an Interprofessional Mobility Clinic». Journal of the Canadian Chiropractic Association 58, nr. 3 (2014): 300–311.	Excluded	Excluded during title and abstract screening
466	Baus, A., K. Zullig, D. Long, C. Mullett, C. Pollard, H. Taylor, og J. Coben. «Developing Methods of Repurposing Electronic Health Record Data for Identification of Older Adults at Risk of Unintentional Falls». Perspectives in Health Information Management 13 (2016): 1b.	Excluded	Excluded during title and abstract screening
467	Baus, Adam, Jeffrey Coben, Keith Zullig, Cecil Pollard, Charles Mullett, Henry Taylor, Jill Cochran, Traci Jarrett, og Dustin Long. «An Electronic Health Record Data-driven Model for Identifying Older Adults at Risk of Unintentional Falls». Perspectives in Health Information Management, 2017, 1–22.	Excluded	Excluded during title and abstract screening
468	Bayen, E., S. Nickels, G. Xiong, J. Jacquemot, R. Subramaniam, P. Agrawal, R. Hemraj, A. Bayen, B. L. Miller, og G. Netscher. «Reduction of time on the ground related to real-time video detection of falls in memory care facilities: Observational study». Journal of Medical Internet Research 23(6) (no pagination) (2021). https://doi.org/10.2196/17551.	Excluded	Excluded during title and abstract screening
469	Bazzi, H., og A. T. Cacace. «Altered gait parameters in distracted walking: a bio-evolutionary and prognostic health perspective on passive listening and active responding during cell phone use». Frontiers in Integrative Neuroscience 17 (2023): 1135495. https://doi.org/10.3389/fnint.2023.1135495.	Excluded	Excluded during title and abstract screening
470	Beattie, L. «Effective Fall-Prevention Demands a Community Approach». Journal of Geriatric Physical Therapy 37, nr. 1 (2014): 31–34. https://doi.org/10.1519/JPT.0b013e31828835f4.	Excluded	Excluded during title and abstract screening
471	Beauchamp, M. K., A. Kuspinar, N. Sohel, A. Mayhew, C. D’Amore, L. E. Griffith, og P. Raina. «Mobility screening for fall prediction in the Canadian Longitudinal Study on Aging (CLSA): implications for fall prevention in the decade of healthy ageing». Age & Ageing 51, nr. 5 (2022): 01. https://doi.org/10.1093/ageing/afac095.	Excluded	Excluded during title and abstract screening
472	Beauchet, O., V. Dubost, C. Revel-Delhom, G. Berrut, og J. Belmin. «How to manage recurrent falls in clinical practice: Guidelines of the French Society of Geriatrics and Gerontology». Journal of Nutrition, Health and Aging, 2010, 1–6. https://doi.org/10.1007/s12603-010-0273-9.	Excluded	Excluded during title and abstract screening
473	Beauchet, O., J. Matskiv, Y. Rolland, A. M. Schott, og G. Allali. «Interaction between cognitive and motor disorders for risk screening of incident falls: results of an elderly population-based observational cohort study». Aging Clinical and Experimental Research 35(5) (2023): 1027–32. https://doi.org/10.1007/s40520-023-02392-0.	Excluded	Excluded during title and abstract screening
474	Beauchet, Olivier, Jacqueline Matskiv, Pierrette Gaudreau, Gilles Allali, Anne-Julie Vaillant-Ciszewicz, Olivier Guerin, og Auriane Gros. «Fall risk screening in older adults using the ‘CARE’ frailty scale: The NuAge cohort results». Maturitas 191 (2025): N.PAG-N.PAG. https://doi.org/10.1016/j.maturitas.2024.108134.	Excluded	Excluded during title and abstract screening
475	Beaudart, C., J. Y. Reginster, J. Petermans, S. Gillain, A. Quabron, M. Locquet, J. Slomian, F. Buckinx, og O. Bruyere. «Quality of life and physical components linked to sarcopenia: The SarcoPhAge study». Experimental Gerontology 69 (2015): 103–10. https://doi.org/10.1016/j.exger.2015.05.003.	Excluded	Excluded during title and abstract screening
476	Beaven, C. M., L. Uiga, og K. Hébert-Lorier. «Positive effects of blue light on motor coordination in older adults: A pilot study». Applied Ergonomics 114 (2024): 5. https://doi.org/10.1016/j.apergo.2023.104156.	Excluded	Excluded during title and abstract screening
477	Beck, A. M., A. Gogsig Christensen, B. Stenbaek Hansen, S. Damsbo-Svendsen, T. Kreinfeldt Skovgaard Moller, E. Boll Hansen, og H. Keiding. «Study protocol: cost-effectiveness of multidisciplinary nutritional support for undernutrition in older adults in nursing home and home-care: cluster randomized controlled trial». Nutrition journal 13, nr. 1 (2014). https://doi.org/10.1186/1475-2891-13-86.	Excluded	Excluded during title and abstract screening
478	Beck, S., B. Honan, J. Mallows, og J. Ting. «From Other Journals». EMA - Emergency Medicine Australasia 33(1) (2021): 184–87. https://doi.org/10.1111/1742-6723.13713.	Excluded	Excluded during title and abstract screening
479	Becker, C., S. Loy, S. Sander, T. Nikolaus, U. Rissmann, og M. Kron. «An algorithm to screen long-term care residents at risk for accidental falls». Aging-Clinical & Experimental Research 17, nr. 3 (2005): 186–92.	Excluded	Excluded during title and abstract screening
480	Becker, C., og K. Rapp. «Fall prevention in nursing homes». Clinics in Geriatric Medicine 26, nr. 4 (2010): 693–704. https://doi.org/10.1016/j.cger.2010.07.004.	Excluded	Excluded during title and abstract screening
481	Becker, C., L. Schwickert, S. Mellone, F. Bagala, L. Chiari, J. L. Helbostad, W. Zijlstra, mfl. «Proposal for a multiphase fall model based on real-world fall recordings with body-fixed sensors». Zeitschrift fur Gerontologie und Geriatrie 45, nr. 8 (2012): 707–15. https://doi.org/10.1007/s00391-012-0403-6.	Excluded	Excluded during title and abstract screening
482	Becker, Heidrun, og Claudia Lenz. «Ergotherapie in der Sturzprävention -- Ergebnisse einer Literaturrecherche als Basis für die Entwicklung eines Behandlungspfades». Ergoscience, nr. 3 (2011): 98–108.	Excluded	Excluded during title and abstract screening
483	Bedi, H. S., og D. Goldbloom. «A review of nonoccupational ladder-related injuries in Victoria: as easy as falling off a ladder». Journal of Trauma-Injury Infection & Critical Care 64, nr. 6 (2008): 1608–12. https://doi.org/10.1097/TA.0b013e31804aa444.	Excluded	Excluded during title and abstract screening
484	Beeber, Anna S., Matthias Hoben, Jennifer Leeman, Stephanie Palmertree, Christine E. Kistler, Terri Ottosen, Elizabeth Moreton, Amy Vogelsmeier, Pam Dardess, og Ruth A. Anderson. «Developing a toolkit to improve resident and family engagement in the safety of assisted living: Engage—A stakeholder‐engaged research protocol». Research in Nursing & Health 45, nr. 4 (2022): 413–23. https://doi.org/10…	Excluded	Excluded during title and abstract screening
485	Begg, R. K., M. Palaniswami, og B. Owen. «Support vector machines for automated gait classification». IEEE Transactions on Biomedical Engineering 52, nr. 5 (2005): 828–38.	Excluded	Excluded during title and abstract screening
486	Behnam, B., M. Mirmohammadkhani, F. Daneshjooei, M. Esmaeilpour, og M. S. Mirsoja. «Test-retest reliability of home-screening falling test for people with parkinson’s disease. [Persian]». Koomesh 20, nr. 3 (2018): 497–502.	Excluded	Excluded during title and abstract screening
487	Behnamian, J. «Heterogeneous Networked Cooperative Scheduling With Anarchic Particle Swarm Optimization». Ieee Transactions on Engineering Management 64, nr. 2 (2017): 166–78. https://doi.org/10.1109/tem.2016.2642144.	Excluded	Excluded during title and abstract screening
488	Bell, A. J., J. K. Talbot-Stern, og A. Hennessy. «Characteristics and outcomes of older patients presenting to the emergency department after a fall: a retrospective analysis». Medical Journal of Australia 173, nr. 4 (2000): 179–82.	Excluded	Excluded during title and abstract screening
489	Bell, S, Pg Hawrasnik, og K McCormac. «Focus on falls prevention: A quality improvement initiative». Insight: Res Pract Vis Impair Blindness 4, nr. 3 (2011): 133-8.	Excluded	Excluded during title and abstract screening
490	Bellelli, G., M. Trabucchi, F. Landi, G. Onder, og R. Bernabei. «The specificity of prescription patterns in secondary stroke prevention [10] (multiple letters)». Journal of Neurology, Neurosurgery and Psychiatry 75, nr. 3 (2004): 512.	Excluded	Excluded during title and abstract screening
491	Belshaw, M., B. Taati, J. Snoek, og A. Mihailidis. «Towards a single sensor passive solution for automated fall detection». Annual International Conference Of The IEEE Engineering In Medicine And Biology Society 2011 (2011): 1773–76. https://doi.org/10.1109/IEMBS.2011.6090506.	Excluded	Excluded during title and abstract screening
492	Benali, A., M. Hachama, A. Bounif, A. Nechnech, og M. Karray. «A TLBO-optimized artificial neural network for modeling axial capacity of pile foundations». Engineering with Computers 37, nr. 1 (2021): 675–84. https://doi.org/10.1007/s00366-019-00847-5.	Excluded	Excluded during title and abstract screening
493	Benard-Laribiere, A., P. Noize, E. Pambrun, F. Bazin, H. Verdoux, M. Tournier, B. Begaud, og A. Pariente. «Comorbidities and concurrent medications increasing the risk of adverse drug reactions: prevalence in French benzodiazepine users». European Journal of Clinical Pharmacology 72, nr. 7 (2016): 869–76. https://doi.org/10.1007/s00228-016-2044-y.	Excluded	Excluded during title and abstract screening
494	Bender, J. S., og E. G. Meinberg. «Fragility Fracture Programs: Are They Effective and What Is the Surgeon’s Role?» Current Osteoporosis Reports 13, nr. 1 (2015): 30–34. https://doi.org/10.1007/s11914-014-0251-y.	Excluded	Excluded during title and abstract screening
495	Benedetti, G., M. Neccia, og L. Agati. «Direct oral anticoagulants use in elderly patients with non valvular atrial fibrillation: state of evidence». Minerva Cardioangiologica 66, nr. 3 (2018): 301–13. https://doi.org/10.23736/S0026-4725.17.04553-4.	Excluded	Excluded during title and abstract screening
496	Benevides, Kaio Giordan Castelo Branco, Alinne de Sousa Ibiapina, Silvelene Carneiro de Sousa, Yvana Marília Sales Medino, og Karine de Magalhães Nogueira Ataíde. «CLINICAL FRAMEWORK OF ELDERLY PEOPLE IN A LONG-TERM INSTITUTION». Journal of Nursing UFPE / Revista de Enfermagem UFPE 13, nr. 3 (2019): 594–603. https://doi.org/10.5205/1981-8963-v13i03a237427p594-603-2019.	Excluded	Excluded during title and abstract screening
497	Beni, T., L. Nava, G. Gigli, W. Frodella, F. Catani, N. Casagli, J. I. Gallego, C. Margottini, og D. Spizzichino. «Classification of rock slope cavernous weathering on UAV photogrammetric point clouds: The example of Hegra (UNESCO World Heritage Site, Kingdom of Saudi Arabia)». Engineering Geology 325 (2023): 27. https://doi.org/10.1016/j.enggeo.2023.107286.	Excluded	Excluded during title and abstract screening
498	Beninato, M., L. G. Portney, og P. E. Sullivan. «Using the International Classification of Functioning, Disability and Health as a framework to examine the association between falls and clinical assessment tools in people with stroke». Physical Therapy 89, nr. 8 (2009): 816–25. https://doi.org/10.2522/ptj.20080160.	Excluded	Excluded during title and abstract screening
499	Benitez-Lugo, M. L., C. Suarez-Serrano, A. Galvao-Carmona, M. Vazquez-Marrufo, og G. Chamorro-Moriana. «Effectiveness of feedback-based technology on physical and cognitive abilities in the elderly». Frontiers in aging neuroscience 14 (2022). https://doi.org/10.3389/fnagi.2022.1050518.	Excluded	Excluded during title and abstract screening
500	Bennett, K. S., J. M. DePaiva, E. Lazar, og S. C. Veldhuis. «Leveraging metaheuristic algorithms with improved hybrid prediction model framework for enhancing surface roughness optimization in CNC turning AISI 316». International Journal of Advanced Manufacturing Technology 135, nr. 5–6 (2024): 1985–98. https://doi.org/10.1007/s00170-024-14654-w.	Excluded	Excluded during title and abstract screening
501	Bennett, Viv. «Improving cervical screening uptake would save lives». Nursing Standard 32, nr. 21 (2018): 30–30. https://doi.org/10.7748/ns.32.21.30.s22.	Excluded	Excluded during title and abstract screening
502	Benoit, A., C. Escriba, D. Gauchard, A. Esteve, og C. Rossi. «Analyzing and Comparing Deep Learning Models on an ARM 32 Bits Microcontroller for Pre-Impact Fall Detection». Ieee Sensors Journal 24, nr. 7 (2024): 11829–42. https://doi.org/10.1109/jsen.2024.3364249.	Excluded	Excluded during title and abstract screening
503	Benovic, Samuel, Anna H. Ajlani, Christoph Leinert, Marina Fotteler, Dennis Wolf, Florian Steger, Hans Kestler, mfl. «Introducing a machine learning algorithm for delirium prediction—the Supporting SURgery with GEriatric Co-Management and AI project (SURGE-Ahead)». Age & Ageing 53, nr. 5 (2024): 1–8. https://doi.org/10.1093/ageing/afae101.	Excluded	Excluded during title and abstract screening
504	Benzinger, P., A. Eidam, og J. M. Bauer. «[Clinical importance of the detection of frailty]». Zeitschrift fur Gerontologie und Geriatrie 29 (2021): 29. https://doi.org/10.1007/s00391-021-01873-z.	Excluded	Excluded during title and abstract screening
505	———. «[Clinical importance of the detection of frailty]». Zeitschrift fur Gerontologie und Geriatrie 54, nr. 3 (2021): 285–96. https://doi.org/10.1007/s00391-021-01873-z.	Excluded	Excluded during title and abstract screening
506	Beom-Chan, Lee, B. J. Martin, T. A. Thrasher, og C. S. Layne. «A new fall-inducing technology platform: Development and assessment of a programmable split-belt treadmill». Annual International Conference Of The IEEE Engineering In Medicine And Biology Society 2017 (2017): 3777–80. https://doi.org/10.1109/EMBC.2017.8037679.	Excluded	Excluded during title and abstract screening
507	Berenbaum, F. «New horizons and perspectives in the treatment of osteoarthritis». Arthritis Research and Therapy 10, nr. SUPPL. 2 (2008). https://doi.org/10.1186/ar2462.	Excluded	Excluded during title and abstract screening
508	Berg, M. van den, C. Sherrington, M. Killington, S. Smith, B. Bongers, L. Hassett, og M. Crotty. «Video and computer-based interactive exercises are safe and improve task-specific balance in geriatric and neurological rehabilitation: a randomised trial». Journal of Physiotherapy 62, nr. 1 (2016): 20–28. https://doi.org/10.1016/j.jphys.2015.11.005.	Excluded	Excluded during title and abstract screening
509	Bergen, G., M. R. Stevens, og E. R. Burns. «Falls and Fall Injuries Among Adults Aged >= 65 Years - United States, 2014». Mmwr-Morbidity and Mortality Weekly Report 65, nr. 37 (2016): 993–98. https://doi.org/10.15585/mmwr.mm6537a2.	Excluded	Excluded during title and abstract screening
510	Bergen, G., M. R. Stevens, R. Kakara, og E. R. Burns. «Understanding Modifiable and Unmodifiable Older Adult Fall Risk Factors to Create Effective Prevention Strategies». American Journal of Lifestyle Medicine, 2019. https://doi.org/10.1177/1559827619880529.	Excluded	Excluded during title and abstract screening
511	———. «Understanding Modifiable and Unmodifiable Older Adult Fall Risk Factors to Create Effective Prevention Strategies». American Journal of Lifestyle Medicine 15, nr. 6 (2021): 580–89. https://doi.org/10.1177/1559827619880529.	Excluded	Excluded during title and abstract screening
512	Bergh, J. P. van den, T. A. van Geel, W. F. Lems, og P. P. Geusens. «Assessment of individual fracture risk: FRAX and beyond». Current Osteoporosis Reports 8, nr. 3 (2010): 131–37. https://doi.org/10.1007/s11914-010-0022-3.	Excluded	Excluded during title and abstract screening
513	Bergjan, M., M. Zilezinski, T. Schwalbach, C. Franke, H. Erdur, H. J. Audebert, og A. Haus. «Validation of two nurse-based screening tools for delirium in elderly patients in general medical wards». BMC Nursing 19 (2020): 72. https://doi.org/10.1186/s12912-020-00464-4.	Excluded	Excluded during title and abstract screening
514	Berish, D., E. Husser, J. Knecht-Fredo, J. Sabol, G. Garrow, J. Hupcey, og D. Fick. «Collaborating toward equity in Pennsylvania: The Age-Friendly Care, PA project». Health Services Research 58(S1) (2023): 78–88. https://doi.org/10.1111/1475-6773.14073.	Excluded	Excluded during title and abstract screening
515	Berkova, M., og Z. Berka. «Pady: vyznamna pricina morbidity a mortality senioru, Falls: a significant cause of morbidity and mortality in elderly people». Vnitrni lekarstvi 64, nr. 11 (2018): 1076–83.	Excluded	Excluded during title and abstract screening
516	Berlie, H. D., og C. L. Garwood. «Diabetes medications related to an increased risk of falls and fall-related morbidity in the elderly». Annals of Pharmacotherapy 44, nr. 4 (2010): 712–17. https://doi.org/10.1345/aph.1M551.	Excluded	Excluded during title and abstract screening
517	Bermudez Rey, M. C., T. K. Clark, og D. M. Merfeld. «Balance Screening of Vestibular Function in Subjects Aged 4 Years and Older: A Living Laboratory Experience». Frontiers in neurology [electronic resource]. 8 (2017): 631. https://doi.org/10.3389/fneur.2017.00631.	Excluded	Excluded during title and abstract screening
518	Bernabei, R., F. Landi, R. Calvani, og M. Cesari. «Multicomponent intervention to prevent mobility disability in frail older adults: randomised controlled trial (SPRINTT project)». BMJ 377 (2022): e068788. https://doi.org/10.1136/bmj-2021-068788.	Excluded	Excluded during title and abstract screening
519	Bernabei, R., A. M. Martone, E. Ortolani, F. Landi, og E. Marzetti. «Screening, diagnosis and treatment of osteoporosis: A brief review». Clinical Cases in Mineral and Bone Metabolism 11, nr. 3 (2014): 201–7.	Excluded	Excluded during title and abstract screening
520	Bernad-Elazari, H., T. Herman, A. Mirelman, E. Gazit, N. Giladi, og J. M. Hausdorff. «Objective characterization of daily living transitions in patients with Parkinson’s disease using a single body-fixed sensor». Journal of Neurology 263, nr. 8 (2016): 1544–51. https://doi.org/10.1007/s00415-016-8164-6.	Excluded	Excluded during title and abstract screening
521	Bernard, P. L., X. de la Tribonniere, A. Pellecchia, L. Gamon, F. Herman, M. C. Picot, N. J. Raffort, mfl. «Effects on Physical Functioning and Fear of Falling of a 3-Week Balneotherapy Program Alone or Associated with a Physical Activity and Educational Program in Older Adult Fallers: A Randomized-Controlled Trial». Clinical Interventions In Aging 19 (2024): 1753–63. https://doi.org/10.2147/CIA.…	Excluded	Excluded during title and abstract screening
522	Berne, J. D., og S. H. Norwood. «Blunt vertebral artery injuries in the era of computed tomographic angiographic screening: Incidence and outcomes from 8292 patients». Journal of Trauma - Injury, Infection and Critical Care 67, nr. 6 (2009): 1333–38. https://doi.org/10.1097/TA.0b013e31818888c7.	Excluded	Excluded during title and abstract screening
523	Bernecker, Robert, Yvonne Theres Landkammer, Jurgen Herfert, og Anton Wicker. «Physical activity and bone health: FIMS Position Statement 2014». International SportMed Journal 15, nr. 2 (2014): 113–22.	Excluded	Excluded during title and abstract screening
524	Bernstein, I. A., A. C. Fisher, K. Singh, og S. Y. Wang. «The Association Between Frailty and Visual Field Loss in US Adults». American Journal of Ophthalmology 257 (2024): 38–45. https://doi.org/10.1016/j.ajo.2023.09.008.	Excluded	Excluded during title and abstract screening
525	Berry, S. D., E. J. Hecker, E. S. McConnell, T. M. Xue, T. Tsai, A. R. Zullo, og C. Colon-Emeric. «Nursing Home PRevention of Injury in DEmentia (NH PRIDE): A pilot study of a remote injury prevention service for NH residents». Journal of the American Geriatrics Society 71, nr. 10 (2023): 3267–77. https://doi.org/10.1111/jgs.18564.	Excluded	Excluded during title and abstract screening
526	Berry, S. D., D. Misra, M. T. Hannan, og D. P. Kiel. «Low acceptance of treatment in the elderly for the secondary prevention of osteoporotic fracture in the acute rehabilitation setting». Aging Clinical and Experimental Research 22, nr. 3 (2010): 231–37. https://doi.org/10.1007/BF03324801.	Excluded	Excluded during title and abstract screening
527	Bertrand, N., M. Bridoux, C. Gaxatte, H. Abi Rached, A. Turpin, J. G. Letarouilly, og M. H. Vieillard. «Preserving bone in cancers of the elderly: A necessity». Joint, Bone, Spine: Revue du Rhumatisme 90, nr. 4 (2023): 105549. https://doi.org/10.1016/j.jbspin.2023.105549.	Excluded	Excluded during title and abstract screening
528	Bertucco, M., A. Dunning, og T. D. Sanger. «Tuning of Standing Postural Responses to Instability and Cost Function». Neuroscience 428 (2020): 100–110. https://doi.org/10.1016/j.neuroscience.2019.12.043.	Excluded	Excluded during title and abstract screening
529	Besdine, R. W., og T. F. Wetle. «Improving health for elderly people: an international health promotion and disease prevention agenda». Aging-Clinical & Experimental Research 22, nr. 3 (2010): 219–30.	Excluded	Excluded during title and abstract screening
530	Bessette, L. G., D. E. Singer, A. Pawar, V. Wong, D. H. Kim, og K. J. Lin. «Development and Validation of an Intracranial Hemorrhage Risk Score in Older Adults with Atrial Fibrillation Treated with Oral Anticoagulant». Clinical Epidemiology 16 (2024): 267–79. https://doi.org/10.2147/CLEP.S438013.	Excluded	Excluded during title and abstract screening
531	Bet, P., P. C. Castro, og M. A. Ponti. «Fall detection and fall risk assessment in older person using wearable sensors: A systematic review». International Journal of Medical Informatics 130 (2019): 103946. https://doi.org/10.1016/j.ijmedinf.2019.08.006.	Excluded	Excluded during title and abstract screening
532	Betancourt, B. Y., A. Biehl, J. D. Katz, og A. Subedi. «Pharmacotherapy Pearls in Rheumatology for the Care of Older Adult Patients: Focus on Oral Disease-Modifying Antirheumatic Drugs and the Newest Small Molecule Inhibitors». Rheumatic Disease Clinics of North America 44, nr. 3 (2018): 371–91. https://doi.org/10.1016/j.rdc.2018.03.010.	Excluded	Excluded during title and abstract screening
533	Betker, A. L., T. Szturm, Z. K. Moussavi, og C. Nett. «Video game-based exercises for balance rehabilitation: a single-subject design». Archives of Physical Medicine & Rehabilitation 87, nr. 8 (2006): 1141–49. https://doi.org/10.1016/j.apmr.2006.04.010.	Excluded	Excluded during title and abstract screening
534	Betteridge, C. M. W., P. Natarajan, R. D. Fonseka, D. Ho, R. Mobbs, og W. J. Choy. «Objective falls-risk prediction using wearable technologies amongst patients with and without neurogenic gait alterations: a narrative review of clinical feasibility». Began with 2015 7 (2021): 61. https://doi.org/10.21037/mhealth-21-7.	Excluded	Excluded during title and abstract screening
535	Beurskens, R., J. M. Wilken, og J. B. Dingwell. «Dynamic stability of individuals with transtibial amputation walking in destabilizing environments». Journal of Biomechanics 47, nr. 7 (2014): 1675–81. https://doi.org/10.1016/j.jbiomech.2014.02.033.	Excluded	Excluded during title and abstract screening
536	BF Olij, V Erasmus, JI Kuiper, F van Zoest, og ... Falls prevention activities among community-dwelling elderly in the Netherlands: a Delphi study. Injury. Elsevier, 2017. https://www.sciencedirect.com/science/article/pii/S0020138317304151.	Excluded	Excluded during title and abstract screening
537	Bhangu, Jaspreet, Brendan Boland, Diarmuid O’Shea, og David Robinson. «Re: The impact of cognition on falls prevention programmes...Irvine L, Conroy SP, Sach T et al. Cost-effectiveness of a day hospital falls prevention programme for screened community-dwelling older people at high risk of falls. Age Ageing 2010; 39: 710–16». Age & Ageing 40, nr. 5 (2011): 648–648.	Excluded	Excluded during title and abstract screening
538	Bhasin, S., T. M. Gill, D. B. Reuben, N. K. Latham, J. H. Gurwitz, P. Dykes, S. McMahon, mfl. «Strategies to Reduce Injuries and Develop Confidence in Elders (STRIDE): a Cluster-Randomized Pragmatic Trial of a Multifactorial Fall Injury Prevention Strategy: design and Methods». Journals of gerontology. Series A, Biological sciences and medical sciences 73, nr. 8 (2018): 1053‐1061. https://doi.org…	Excluded	Excluded during title and abstract screening
539	Bhaskar, A. S., L. Beesley, M. J. Burns, T. D. Fletcher, P. Hamel, C. E. Oldham, og A. H. Roy. «Will it rise or will it fall? Managing the complex effects of urbanization on base flow». Freshwater Science 35, nr. 1 (2016): 293–310. https://doi.org/10.1086/685084.	Excluded	Excluded during title and abstract screening
540	Bhatia, M. C., J. P. Wanderer, G. Li, J. M. Ehrenfeld, og E. E. Vasilevskis. «Using phenotypic data from the Electronic Health Record (EHR) to predict discharge». BMC Geriatrics 23, nr. 1 (2023): 424. https://doi.org/10.1186/s12877-023-04147-y.	Excluded	Excluded during title and abstract screening
541	Bhattacharjee, P., og S. Biswas. «Smart walking assistant (SWA) for elderly care using an intelligent realtime hybrid model». Evolving Systems 13, nr. 2 (2022): 265–79. https://doi.org/10.1007/s12530-021-09382-5.	Excluded	Excluded during title and abstract screening
542	Bhattacharyya, N., S. P. Gubbels, S. R. Schwartz, J. A. Edlow, H. El-Kashlan, T. Fife, J. M. Holmberg, mfl. «Clinical Practice Guideline: Benign Paroxysmal Positional Vertigo (Update)». Otolaryngology - Head & Neck Surgery 156, nr. 3_suppl (2017): S1–47. https://doi.org/10.1177/0194599816689667.	Excluded	Excluded during title and abstract screening
543	Bhise, V., D. F. Sittig, V. Vaghani, L. Wei, J. Baldwin, og H. Singh. «An electronic trigger based on care escalation to identify preventable adverse events in hospitalised patients». BMJ Quality and Safety 27, nr. 3 (2018): 241–46. https://doi.org/10.1136/bmjqs-2017-006975.	Excluded	Excluded during title and abstract screening
544	Bi, J., Z. Q. Wang, H. T. Yuan, J. Zhang, og M. C. Zhou. «Cost-Minimized Computation Offloading and User Association in Hybrid Cloud and Edge Computing». Ieee Internet of Things Journal 11, nr. 9 (2024): 16672–83. https://doi.org/10.1109/jiot.2024.3354348.	Excluded	Excluded during title and abstract screening
545	Bi, X. J., og T. W. Pan. «Face Tracking Based on Particle Filter with Differential Evolution Algorithm». Recent Advances in Electrical & Electronic Engineering 11, nr. 2 (2018): 211–16. https://doi.org/10.2174/2352096511666180116153944.	Excluded	Excluded during title and abstract screening
546	Bi, Y. L., og M. Tang. «Correspondence Model of Human Resource Management and Marketing Based on Genetic Algorithm». Mobile Information Systems 2022 (2022): 15. https://doi.org/10.1155/2022/4152637.	Excluded	Excluded during title and abstract screening
547	Bian, C. T., T. Zhu, G. D. Yin, og L. W. Xu. «Integrated Speed Planning and Friction Coefficient Estimation Algorithm for Intelligent Electric Vehicles». Algorithms 12, nr. 2 (2019). https://doi.org/10.3390/a12020044.	Excluded	Excluded during title and abstract screening
548	Bian, H. F., H. Y. Zhang, D. W. Zhou, J. W. Xu, og Z. X. Zhang. «Integrating models to evaluate and map grassland fire risk zones in Hulunbuir of Inner Mongolia, China». Fire Safety Journal 61 (2013): 207–16. https://doi.org/10.1016/j.firesaf.2013.09.004.	Excluded	Excluded during title and abstract screening
549	Bian, X. Y., og J. Tian. «The Construction of Intelligent Supply Chain System for Agricultural Products Based on Improved Ant Colony Algorithm». Mobile Information Systems 2022 (2022): 13. https://doi.org/10.1155/2022/5643304.	Excluded	Excluded during title and abstract screening
550	Bianchi, F., S. J. Redmond, M. R. Narayanan, S. Cerutti, B. G. Celler, og N. H. Lovell. «Falls event detection using triaxial accelerometry and barometric pressure measurement». Annual International Conference Of The IEEE Engineering In Medicine And Biology Society 2009 (2009): 6111–14. https://doi.org/10.1109/IEMBS.2009.5334922.	Excluded	Excluded during title and abstract screening
551	Bianchini, E., E. Warmerdam, R. Romijnders, K. H. Sturner, R. Baron, S. Heinzel, F. E. Pontieri, C. Hansen, og W. Maetzler. «Turning When Using Smartphone in Persons With and Those Without Neurologic Conditions: Observational Study». Journal of Medical Internet Research 25 (2023): e41082. https://doi.org/10.2196/41082.	Excluded	Excluded during title and abstract screening
552	Bigelow, K. E., og N. Berme. «Development of a protocol for improving the clinical utility of posturography as a fall-risk screening tool». Journals of Gerontology Series A-Biological Sciences & Medical Sciences 66, nr. 2 (2011): 228–33. https://doi.org/10.1093/gerona/glq202.	Excluded	Excluded during title and abstract screening
553	Biglang-Awa, I., og S. Sakalian. «PREVENTING FALLS BY UTILIZING THE FALL PREVENTION TOOLKIT». Oncology Nursing Forum 46, nr. 2 (2019). ://WOS:000461140000263.	Excluded	Excluded during title and abstract screening
554	Billick, S. B., og A. Garakani. «Ophthalmologic screening in 25 consecutive geriatric psychiatric inpatient admissions». Psychiatric Quarterly 85, nr. 1 (2014): 49–56. https://doi.org/10.1007/s11126-013-9269-z.	Excluded	Excluded during title and abstract screening
555	Bing, Z., X. Wang, Z. Dong, L. Dong, og T. He. «A novel edge computing architecture for intelligent coal mining system». Wireless Networks 29, nr. 4 (2023): 1545–54. https://doi.org/10.1007/s11276-021-02858-x.	Excluded	Excluded during title and abstract screening
556	Bingol, H., og B. Alatas. «Chaos based optics inspired optimization algorithms as global solution search approach». Chaos Solitons & Fractals 141 (2020): 12. https://doi.org/10.1016/j.chaos.2020.110434.	Excluded	Excluded during title and abstract screening
557	Binkley, N., og E. M. Lewiecki. «The evolution of fracture risk estimation». Journal of Bone and Mineral Research 25, nr. 10 (2010): 2098–2100. https://doi.org/10.1002/jbmr.230.	Excluded	Excluded during title and abstract screening
558	Bird, M. L., M. J. Cheney, og A. D. Williams. «Accidental Fall Rates in Community-Dwelling Adults Compared to Cancer Survivors During and Post-Treatment: A Systematic Review With Meta-Analysis». Oncology Nursing Forum 43, nr. 2 (2016): E64-72. https://doi.org/10.1188/16.ONF.E64-E72.	Excluded	Excluded during title and abstract screening
559	Birnbaum, David. «Unravelling a web of confusion». Clinical Governance: An International Journal 18, nr. 3 (2013): 255–59. https://doi.org/10.1108/CGIJ-05-2013-0011.	Excluded	Excluded during title and abstract screening
560	Bjarnadottir, R. I., Y. Wu, U. A. Snigurska, S. E. Ser, L. M. Solberg, K. A. Martinez, S. Bolin, mfl. «Unveiling Fall Risk Factors: Nurse-Driven Corpus Development for Natural Language Processing». Studies in Health Technology & Informatics 315 (2024): 373–78. https://doi.org/10.3233/SHTI240172.	Excluded	Excluded during title and abstract screening
561	Bjerk, M., T. Brovold, D. A. Skelton, og A. Bergland. «A falls prevention programme to improve quality of life, physical function and falls efficacy in older people receiving home help services: study protocol for a randomised controlled trial». BMC Health Services Research 17, nr. 1 (2017): 559. https://doi.org/10.1186/s12913-017-2516-5.	Excluded	Excluded during title and abstract screening
562	Bjorneld, O., M. Carlsson, og W. Lowe. «Case study - Feature engineering inspired by domain experts on real world medical data». Intelligence-Based Medicine 8(no pagination) (2023). https://doi.org/10.1016/j.ibmed.2023.100110.	Excluded	Excluded during title and abstract screening
563	Blachman, N. L., R. M. Leipzig, M. Mazumdar, og J. Poeran. «High-Risk Medications in Hospitalized Elderly Adults: Are We Making It Easy to Do the Wrong Thing?» Journal of the American Geriatrics Society 65, nr. 3 (2017): 603–7. https://doi.org/10.1111/jgs.14703.	Excluded	Excluded during title and abstract screening
564	Blackwood, J., og S. Gore. «Beyond balance and mobility, contributions of cognitive function to falls in older adults with cardiovascular disease». Journal of Frailty Sarcopenia & Falls 4, nr. 3 (2019): 65–70. https://doi.org/10.22540/JFSF-04-065.	Excluded	Excluded during title and abstract screening
565	Blackwood, J., og A. Martin. «Screening for Cognitive Impairment as a Part of Falls Risk Assessment in Physical Therapist Practice». Journal of Geriatric Physical Therapy 40, nr. 4 (2017): 197–203. https://doi.org/10.1519/JPT.0000000000000098.	Excluded	Excluded during title and abstract screening
566	Blackwood, J, og K Rybicki. «Physical mobility and balance performance differs in older cancer survivors with impaired executive function». Rehabilitation Oncology 39, nr. 1 (2021): 31-7.	Excluded	Excluded during title and abstract screening
567	Blackwood, J., T. Shubert, K. Forgarty, og C. Chase. «Relationships Between Performance on Assessments of Executive Function and Fall Risk Screening Measures in Community-Dwelling Older Adults». Journal of Geriatric Physical Therapy 39, nr. 2 (2016): 89–96. https://doi.org/10.1519/JPT.0000000000000056.	Excluded	Excluded during title and abstract screening
568	Blackwood, J., R. Sweeney, og K. Rybicki. «Screening recall in older cancer survivors detects differences in balance and mobility». Supportive Care in Cancer 30, nr. 3 (2022): 2605–12. https://doi.org/10.1007/s00520-021-06705-9.	Excluded	Excluded during title and abstract screening
569	Blain, H., C. Annweiler, G. Berrut, C. Becker, P. L. Bernard, J. Bousquet, P. Dargent-Molina, mfl. «[Synthesis in French of the 2022 global recommendations for the management and prevention of falls in the elderly]». Geriatrie Et Psychologie Neuropsychiatrie Du Vieillissement 21, nr. 2 (2023): 149–60. https://doi.org/10.1684/pnv.2023.1108.	Excluded	Excluded during title and abstract screening
570	Blain, H., C. Annweiler, G. Berrut, P. L. Bernard, J. Bousquet, P. Dargent-Molina, P. Friocourt, F. Puisieux, J. B. Robiaud, og Y. Rolland. «[Anti-fall plan for the elderly in France 2022-2024: objectives and methodology]». Geriatrie Et Psychologie Neuropsychiatrie Du Vieillissement 21, nr. 3 (2023): 286–94. https://doi.org/10.1684/pnv.2023.1122.	Excluded	Excluded during title and abstract screening
571	Blain, H., T. Masud, P. Dargent-Molina, F. C. Martin, E. Rosendahl, N. van der Velde, J. Bousquet, mfl. «A comprehensive fracture prevention strategy in older adults: The European union geriatric medicine society (EUGMS) statement». European Geriatric Medicine 7, nr. 6 (2016): 519–25. https://doi.org/10.1016/j.eurger.2016.04.012.	Excluded	Excluded during title and abstract screening
572	Blalock, S. J., C. P. Renfro, J. M. Robinson, J. F. Farley, J. Busby-Whitehead, og S. P. Ferreri. «Using the Drug Burden Index to identify older adults at highest risk for medication-related falls». BMC Geriatrics 20, nr. 1 (2020): 208. https://doi.org/10.1186/s12877-020-01598-5.	Excluded	Excluded during title and abstract screening
573	Blalock, Susan J., Paula L. Gildner, Jennifer L. Jones, James M. Bowling, og Carri H. Casteel. «Relationship Between Perceived Risk of Falling and Adoption of Precautions to Reduce Fall Risk». Journal of the American Geriatrics Society 64, nr. 6 (2016): 1313–17. https://doi.org/10.1111/jgs.14136.	Excluded	Excluded during title and abstract screening
574	Blaney-Koen, L., og N. W. Dickey. «Patient education: medication safety for seniors». Journal of patient safety 5, nr. 1 (2009): 53–53. https://doi.org/10.1097/PTS.0b013e3181998982.	Excluded	Excluded during title and abstract screening
575	Blobel, Bernd, Peter Pharow, Filipe Sousa, Maureen Kerwin, Francisco Nunes, og Paula Alexandra Silva. «Dance! don’t fall - preventing falls and promoting exercise at home». Studies in Health Technology & Informatics 177 (2012): 254–59.	Excluded	Excluded during title and abstract screening
576	Bloch, F., D. Jegou, J. F. Dhainaut, A. S. Rigaud, J. Coste, J. E. Lundy, og Y. E. Claessens. «Can metabolic abnormalities after a fall predict short term mortality in elderly patients?» European Journal of Epidemiology 24, nr. 7 (2009): 357–62. https://doi.org/10.1007/s10654-009-9342-y.	Excluded	Excluded during title and abstract screening
577	Block, V. J., K. Koshal, J. Wijangco, N. Miller, N. Sara, K. Henderson, J. Reihm, mfl. «A Closed-Loop Falls Monitoring and Prevention App for Multiple Sclerosis Clinical Practice: Human-Centered Design of the Multiple Sclerosis Falls InsightTrack». JMIR Human Factors 11 (2024): 18. https://doi.org/10.2196/49331.	Excluded	Excluded during title and abstract screening
578	Block, V. J., E. A. Pitsch, A. Gopal, C. Zhao, M. J. Pletcher, G. M. Marcus, J. E. Olgin, mfl. «Identifying falls remotely in people with multiple sclerosis». Journal of Neurology 269, nr. 4 (2022): 1889–98. https://doi.org/10.1007/s00415-021-10743-y.	Excluded	Excluded during title and abstract screening
579	Blodgett, J. M., R. Cooper, D. Kuh, D. H. J. Davis, og R. Hardy. «SHOULD BALANCE SCREENING FOR FALL RISK BEGIN EARLIER IN LIFE? EVIDENCE FROM A BRITISH COHORT STUDY». Journal of epidemiology and community health 73 (2019): A10–11. https://doi.org/10.1136/jech-2019-SSMabstracts.22.	Excluded	Excluded during title and abstract screening
580	Blodgett, J. M., R. Hardy, D. Davis, G. Peeters, D. Kuh, og R. Cooper. «One-Legged Balance Performance and Fall Risk in Mid and Later Life: Longitudinal Evidence From a British Birth Cohort». American Journal of Preventive Medicine 63, nr. 6 (2022): 997–1006. https://doi.org/10.1016/j.amepre.2022.07.002.	Excluded	Excluded during title and abstract screening
581	Bloeser, C., J. M. Engelbart, P. Ten Eyck, J. C. Torner, C. Galet, og D. A. Skeete. «Growing problem: frailty in midlife adult trauma patients in the USA». Injury Prevention 07 (2025): 07. https://doi.org/10.1136/ip-2024-045436.	Excluded	Excluded during title and abstract screening
582	Bloh, K., R. Kanchana, P. Bialk, K. Banas, og Z. Zhang. «Deconvolution of complex DNA repair (DECODR): establishing a novel deconvolution algorithm for comprehensive analysis of CRISPR-edited sanger sequencing …». The CRISPR … 4, nr. 1 (2021): 120–31. https://doi.org/10.1089/crispr.2020.0022.	Excluded	Excluded during title and abstract screening
583	Bloomer, A., M. Wally, G. Bailey, T. Roomian, M. Karunakar, J. R. Hsu, R. Seymour, mfl. «Balancing Safety, Comfort, and Fall Risk: An Intervention to Limit Opioid and Benzodiazepine Prescriptions for Geriatric Patients». Geriatric Orthopaedic Surgery & Rehabilitation 13 (2022): 21514593221125616. https://doi.org/10.1177/21514593221125616.	Excluded	Excluded during title and abstract screening
584	Bloomfield, H. E., N. Greer, A. M. Linsky, J. Bolduc, T. Naidl, O. Vardeny, R. MacDonald, L. McKenzie, og T. J. Wilt. «Deprescribing for Community-Dwelling Older Adults: a Systematic Review and Meta-analysis». Journal of General Internal Medicine 35, nr. 11 (2020): 3323–32. https://doi.org/10.1007/s11606-020-06089-2.	Excluded	Excluded during title and abstract screening
585	Boaventura, D., M. Martin, A. Pozzebon, D. Mota-Sanchez, og R. Nauen. «Monitoring of Target-Site Mutations Conferring Insecticide Resistance inSpodoptera frugiperda». Insects 11, nr. 8 (2020): 15. https://doi.org/10.3390/insects11080545.	Excluded	Excluded during title and abstract screening
586	Bobick, T. G. «Falls through roof and floor openings and surfaces, including skylights: 1992-2000». Journal of Construction Engineering and Management 130, nr. 6 (2004): 895–907. https://doi.org/10.1061/(asce)0733-9364(2004)130:6(895).	Excluded	Excluded during title and abstract screening
587	Boden, S. D., B. T. Smith, og M. Handley. «Population Health Management: Is There Any Role for Orthopaedics?: An AOA Critical Issues Symposium». Journal of Bone & Joint Surgery - American Volume 99, nr. 9 (2017): e45. https://doi.org/10.2106/JBJS.16.00875.	Excluded	Excluded during title and abstract screening
588	Bohl, A. A., P. A. Fishman, M. A. Ciol, B. Williams, J. Logerfo, og E. A. Phelan. «A longitudinal analysis of total 3-year healthcare costs for older adults who experience a fall requiring medical care». Journal of the American Geriatrics Society 58, nr. 5 (2010): 853–60. https://doi.org/10.1111/j.1532-5415.2010.02816.x.	Excluded	Excluded during title and abstract screening
589	Bohlke, K., M. S. Redfern, A. L. Rosso, og E. Sejdic. «Accelerometry applications and methods to assess standing balance in older adults and mobility-limited patient populations: a narrative review». Aging-Clinical & Experimental Research 35, nr. 10 (2023): 1991–2007. https://doi.org/10.1007/s40520-023-02503-x.	Excluded	Excluded during title and abstract screening
590	Bolland, M. J., A. Grey, og I. R. Reid. «Screening for Vitamin D deficiency». Annals of Internal Medicine 162, nr. 10 (2015): 736–37. https://doi.org/10.7326/L15-5094.	Excluded	Excluded during title and abstract screening
591	Bollini, G., A. Lolli, P. Cattin, P. Zampieri, og M. Lamberti. «Falls of patients in hospital: testing of a notification system and statistical monitoring». Professioni Infermieristiche 63, nr. 1 (2010): 9–14.	Excluded	Excluded during title and abstract screening
592	Bolton, R. E., E. R. Nunez, J. Boudreau, L. M. Kearney, S. K. Ryan, A. Herbst, C. Slatore, og R. S. Wiener. «‘We don’t get that information right back to us unless it’s a full-blown cancer’: Challenges coordinating lung cancer screening across healthcare systems». Health Services Research 07 (2024): 07. https://doi.org/10.1111/1475-6773.14384.	Excluded	Excluded during title and abstract screening
593	Bomfim, B., H. R. Dawson, P. B. Reed, K. L. Shek, B. J. M. Bohannan, S. D. Bridgham, og L. C. R. Silva. «Quantifying climate change impacts on plant functional composition and soil nitrogen fixation in Mediterranean grasslands». bioRxiv. 19 (2022). https://doi.org/10.1101/2022.09.16.508323.	Excluded	Excluded during title and abstract screening
594	Bonacaro, Antonio, Ivan Rubbi, og Dave Sookhoo. «The use of wearable devices in preventing hospital readmission and in improving the quality of life of chronic patients in the homecare Setting: A Narrative Literature Review». Professioni Infermieristiche 72, nr. 2 (2019): 143–51.	Excluded	Excluded during title and abstract screening
595	Bond, S. E., A. J. Chubaty, S. Adhikari, S. Miyakis, C. S. Boutlis, W. W. Yeo, M. J. Batterham, mfl. «Outcomes of multisite antimicrobial stewardship programme implementation with a shared clinical decision support system». Journal of Antimicrobial Chemotherapy 72, nr. 7 (2017): 2110–18. https://doi.org/10.1093/jac/dkx080.	Excluded	Excluded during title and abstract screening
596	Bondén, A., og L. F. Masieri. «Physical Activity Intervention for Balance and Fall Prevention in Elderly», 2021. https://www.theseus.fi/bitstream/handle/10024/493796/Bonden_Masieri.pdf?sequence=2.	Excluded	Excluded during title and abstract screening
597	Bonelli, J., K. Felsenstein, E. H. Prat, og M. Schwarz. «Medical care for individual patients: Concepts beyond evidence-based medicine». International Journal of Clinical Pharmacology and Therapeutics 42, nr. 12 (2004): 680–89. https://doi.org/10.5414/CPP42680.	Excluded	Excluded during title and abstract screening
598	Bongartz, M., R. Kiss, A. Lacroix, T. Eckert, P. Ullrich, C. P. Jansen, M. Feisst, mfl. «Validity, reliability, and feasibility of the uSense activity monitor to register physical activity and gait performance in habitual settings of geriatric patients». Physiological Measurement 40, nr. 9 (2019): 14. https://doi.org/10.1088/1361-6579/ab42d3.	Excluded	Excluded during title and abstract screening
599	Bongue, B., C. Dupre, O. Beauchet, A. Rossat, B. Fantino, og A. Colvez. «A screening tool with five risk factors was developed for fall-risk prediction in community-dwelling elderly». Journal of Clinical Epidemiology 64, nr. 10 (2011): 1152–60. https://doi.org/10.1016/j.jclinepi.2010.12.014.	Excluded	Excluded during title and abstract screening
600	Bonow, R. H., C. E. Witt, M. Mossa-Basha, J. Cuschieri, S. Arbabi, M. S. Vavilala, F. P. Rivara, og R. M. Chesnut. «Aspirin versus anticoagulation for stroke prophylaxis in blunt cerebrovascular injury: a propensity-matched retrospective cohort study». Journal of Neurosurgery 135(5) (2021): 1413–20. https://doi.org/10.3171/2020.10.JNS201836.	Excluded	Excluded during title and abstract screening
601	Bonura, F. «Prevention, screening, and management of osteoporosis: An overview of the current strategies». Postgraduate Medicine 121, nr. 4 (2009): 5–17. https://doi.org/10.3810/pgm.2009.07.2021.	Excluded	Excluded during title and abstract screening
602	Boolani, Ali, Jenna Ryan, Trang Vo, Brandon Wong, Natasha Kholgade Banerjee, Sean Banerjee, George Fulk, Matthew Lee Smith, og Rebecca Martin. «Do Changes in Mental Energy and Fatigue Impact Functional Assessments Associated with Fall Risks? An Exploratory Study Using Machine Learning». Physical & occupational therapy in geriatrics 38, nr. 3 (2020): 283–301. https://doi.org/10.1080/02703181.2020.…	Excluded	Excluded during title and abstract screening
603	Booty, W. G., O. Resler, og C. McCrimmon. «Mass balance modelling of priority toxic chemicals within the great lakes toxic chemical decision support system: RateCon model results for Lake Ontario and Lake Erie». Environmental Modelling & Software 20, nr. 6 (2005): 671–88. https://doi.org/10.1016/j.envsoft.2004.03.013.	Excluded	Excluded during title and abstract screening
604	Bordes, Jude des, Rachel Obimah, Tasia Isbell, Cristina Murdock, Nahid Rianon, og Gazala Siddiqui. «Diuretic use and risk of falls in older women with urinary incontinence». Geriatric Nursing 52 (2023): 142–45. https://doi.org/10.1016/j.gerinurse.2023.05.015.	Excluded	Excluded during title and abstract screening
605	Boright, L. E., S. K. Arena, C. M. Wilson, L. McCloy, og L. Boright. «The effect of individualized fall prevention programs on community-dwelling older adults: a scoping review». Cureus 14, nr. 3 (2022): e23713. https://doi.org/10.7759/cureus.23713.	Excluded	Excluded during title and abstract screening
606	Boripuntakul, S., T. Kamnardsiri, S. R. Lord, S. Maiarin, P. Worakul, og S. Sungkarat. «Gait variability during abrupt slow and fast speed transitions in older adults with mild cognitive impairment». PLoS ONE [Electronic Resource] 17, nr. 10 (2022): e0276658. https://doi.org/10.1371/journal.pone.0276658.	Excluded	Excluded during title and abstract screening
607	Borisov, A., N. Ivanova, E. Vyazgina, E. Bugorsky, og Y. Danilov. «Delicate technologies of rehabilitation for FRAILTY-syndrome patients with dementia». Neurorehabilitation and neural repair 37, nr. 5 (2023): NP93. https://doi.org/10.1177/15459683231159499.	Excluded	Excluded during title and abstract screening
608	Borja, R. I. «Assumed enhanced strain and the extended finite element methods: A unification of concepts». Computer Methods in Applied Mechanics and Engineering 197, nr. 33–40 (2008): 2789–2803. https://doi.org/10.1016/j.cma.2008.01.019.	Excluded	Excluded during title and abstract screening
609	Bormann, J. L., D. A. Vetos, A. B. Bahnson, K. J. Riswold, og S. M. Anderson. «Skin Cancer Prevention and Screening Behaviors among Agricultural Workers: A Survey of the Attendees of the Sioux Falls Farm Show». South Dakota Medicine: The Journal of the South Dakota State Medical Association 73, nr. 10 (2020): 452–56.	Excluded	Excluded during title and abstract screening
610	Boros, Edit, Ágnes Babarci, Erika ErdŐSi, og Zoltán Balogh. «Az elesés kockázati tényezőinek ismerete az időskorúak körében». Nover 30, nr. 6 (2017): 4–10.	Excluded	Excluded during title and abstract screening
611	Bortolussi-Courval, E., T. Podymow, E. Trinh, J. Moryousef, R. Hanula, J. F. Huon, T. Mavrakanas, R. Suri, T. C. Lee, og E. G. McDonald. «Electronic Decision Support for Deprescribing in Patients on Hemodialysis: Clinical Research Protocol for a Prospective, Controlled, Quality Improvement Study». Canadian Journal of Kidney Health & Disease 10 (2023): 20543581231165712. https://doi.org/10.1177/20…	Excluded	Excluded during title and abstract screening
612	Borzi, L., G. Olmo, C. A. Artusi, M. Fabbri, M. G. Rizzone, A. Romagnolo, M. Zibetti, og L. Lopiano. «A new index to assess turning quality and postural stability in patients with Parkinson’s disease». Biomedical Signal Processing and Control 62 (no pagination) (2020). https://doi.org/10.1016/j.bspc.2020.102059.	Excluded	Excluded during title and abstract screening
613	Borzi, L., L. Sigcha, og G. Olmo. «Context Recognition Algorithms for Energy-Efficient Freezing-of-Gait Detection in Parkinson’s Disease». Sensors 23, nr. 9 (2023): 30. https://doi.org/10.3390/s23094426.	Excluded	Excluded during title and abstract screening
614	Borzi, L., L. Sigcha, D. Rodriguez-Martin, og G. Olmo. «Real-time detection of freezing of gait in Parkinson’s disease using multi-head convolutional neural networks and a single inertial sensor». Artificial Intelligence in Medicine 135 (2023): 102459. https://doi.org/10.1016/j.artmed.2022.102459.	Excluded	Excluded during title and abstract screening
615	Bott, N., S. Wexler, L. Drury, C. Pollak, V. Wang, K. Scher, og S. Narducci. «A Protocol-Driven, Bedside Digital Conversational Agent to Support Nurse Teams and Mitigate Risks of Hospitalization in Older Adults: Case Control Pre-Post Study». Journal of Medical Internet Research 21, nr. 10 (2019): e13440. https://doi.org/10.2196/13440.	Excluded	Excluded during title and abstract screening
616	Bottino, C. M. C., R. Barcelos-Ferreira, og S. R. I. Ribeiz. «Treatment of depression in older adults». Current Psychiatry Reports 14, nr. 4 (2012): 289–97. https://doi.org/10.1007/s11920-012-0281-z.	Excluded	Excluded during title and abstract screening
617	Botwright, T. L., G. J. Rebetzke, A. G. Condon, og R. A. Richards. «Influence of variety, seed position and seed source on screening for coleoptile length in bread wheat (Triticum aestivum L.)». Euphytica 119, nr. 3 (2001): 349–56. https://doi.org/10.1023/a:1017527911084.	Excluded	Excluded during title and abstract screening
618	Bourbonnais, A., J. Rousseau, M. H. Lalonde, J. Meunier, N. Lapierre, og M. P. Gagnon. «Conditions and ethical challenges that could influence the implementation of technologies in nursing homes: A qualitative study». International Journal of Older People Nursing 14, nr. 4 (2019): 10. https://doi.org/10.1111/opn.12266.	Excluded	Excluded during title and abstract screening
619	Bourbonniere, M., N. E. Strumpf, L. K. Evans, og G. Maislin. «Organizational characteristics and restraint use for hospitalized nursing home residents». Journal of the American Geriatrics Society 51, nr. 8 (2003): 1079–84. https://doi.org/10.1046/j.1532-5415.2003.51355.x.	Excluded	Excluded during title and abstract screening
620	Bourin, M. «[The problems with the use of benzodiazepines in elderly patients]». Encephale 36, nr. 4 (2010): 340–47. https://doi.org/10.1016/j.encep.2010.04.016.	Excluded	Excluded during title and abstract screening
621	Bourke, A. K., J. Klenk, L. Schwickert, K. Aminian, E. A. Ihlen, S. Mellone, J. L. Helbostad, L. Chiari, og C. Becker. «Fall detection algorithms for real-world falls harvested from lumbar sensors in the elderly population: a machine learning approach». Annual International Conference Of The IEEE Engineering In Medicine And Biology Society 2016 (2016): 3712–15. https://doi.org/10.1109/EMBC.2016.7…	Excluded	Excluded during title and abstract screening
622	Bourke, A. K., J. V. O’Brien, og G. M. Lyons. «Evaluation of a threshold-based tri-axial accelerometer fall detection algorithm». Gait & Posture 26, nr. 2 (2007): 194–99.	Excluded	Excluded during title and abstract screening
623	Bourke, A. K., K. O’Donovan, A. Clifford, O. Laighin G, og J. Nelson. «Optimum gravity vector and vertical acceleration estimation using a tri-axial accelerometer for falls and normal activities». Annual International Conference Of The IEEE Engineering In Medicine And Biology Society 2011 (2011): 7896–99. https://doi.org/10.1109/IEMBS.2011.6091947.	Excluded	Excluded during title and abstract screening
624	Bourke, A. K., K. J. O’Donovan, J. Nelson, og O. Laighin GM. «Fall-detection through vertical velocity thresholding using a tri-axial accelerometer characterized using an optical motion-capture system». Annual International Conference Of The IEEE Engineering In Medicine And Biology Society 2008 (2008): 2832–35. https://doi.org/10.1109/IEMBS.2008.4649792.	Excluded	Excluded during title and abstract screening
625	Bourke, A. K., K. J. O’Donovan, og G. Olaighin. «The identification of vertical velocity profiles using an inertial sensor to investigate pre-impact detection of falls». Medical Engineering & Physics 30, nr. 7 (2008): 937–46. https://doi.org/10.1016/j.medengphy.2007.12.003.	Excluded	Excluded during title and abstract screening
626	Bourke, A. K., P. van de Ven, M. Gamble, R. O’Connor, K. Murphy, E. Bogan, E. McQuade, P. Finucane, G. Olaighin, og J. Nelson. «Assessment of waist-worn tri-axial accelerometer based fall-detection algorithms using continuous unsupervised activities». Annual International Conference Of The IEEE Engineering In Medicine And Biology Society 2010 (2010): 2782–85. https://doi.org/10.1109/IEMBS.2010.56…	Excluded	Excluded during title and abstract screening
627	———. «Evaluation of waist-mounted tri-axial accelerometer based fall-detection algorithms during scripted and continuous unscripted activities». Journal of Biomechanics 43, nr. 15 (2010): 3051–57. https://doi.org/10.1016/j.jbiomech.2010.07.005.	Excluded	Excluded during title and abstract screening
628	Bourke, A. K., P. W. van de Ven, A. E. Chaya, O. Laighin GM, og J. Nelson. «Testing of a long-term fall detection system incorporated into a custom vest for the elderly». Annual International Conference Of The IEEE Engineering In Medicine And Biology Society 2008 (2008): 2844–47. https://doi.org/10.1109/IEMBS.2008.4649795.	Excluded	Excluded during title and abstract screening
629	Bourke, A. K., P. W. van de Ven, A. E. Chaya, O. Laighin G.M, og J. Nelson. «The design and development of a long-term fall detection system incorporated into a custom vest for the elderly». Conference proceedings : .. Annual International Conference of the IEEE Engineering in Medicine and Biology Society. IEEE Engineering in Medicine and Biology Society. Conference. (2008): 2836–39.	Excluded	Excluded during title and abstract screening
630	Bousquet, J., C. Bourquin, P. Auge, P. Domy, J. Bringer, M. Aoustin, T. Camuzat, mfl. «MACVIA-LR, Reference site of the European Innovation Partnership on Active and Healthy Ageing (EIP on AHA) in Languedoc Roussillon». European Geriatric Medicine 5, nr. 6 (2014): 406–15. https://doi.org/10.1016/j.eurger.2014.07.013.	Excluded	Excluded during title and abstract screening
631	Boutellaa, E., O. Kerdjidj, og K. Ghanem. «Covariance matrix based fall detection from multiple wearable sensors». Journal of Biomedical Informatics 94 (2019): 103189. https://doi.org/10.1016/j.jbi.2019.103189.	Excluded	Excluded during title and abstract screening
632	Bouyer, A., og A. Hatamlou. «An efficient hybrid clustering method based on improved cuckoo optimization and modified particle swarm optimization algorithms». Applied Soft Computing 67 (2018): 172–82. https://doi.org/10.1016/j.asoc.2018.03.011.	Excluded	Excluded during title and abstract screening
633	Bowen, M. E. «Monitoring functional status using a wearable real-time locating technology». Nursing Outlook 68, nr. 6 (2020): 727–33. https://doi.org/10.1016/j.outlook.2020.04.012.	Excluded	Excluded during title and abstract screening
634	Bowen, M. E., M. A. Rowe, M. Ji, og P. Cacchione. «A research proposal testing a new model of ambulation activity among long-term care residents with dementia/cognitive impairment: the study protocol of a prospective longitudinal natural history study». BMC Research Notes 12, nr. 1 (2019): 557. https://doi.org/10.1186/s13104-019-4585-5.	Excluded	Excluded during title and abstract screening
635	Bowles, K. H., P. Dykes, og G. Demiris. «The Use of Health Information Technology to Improve Care and Outcomes for Older Adults». Research in Gerontological Nursing 8, nr. 1 (2015): 4–9. https://doi.org/10.3928/19404921-20121222-01.	Excluded	Excluded during title and abstract screening
636	Bowling, C. B., R. K. Hall, A. Khakharia, H. A. Franch, og L. C. Plantinga. «Serious Fall Injury History and Adverse Health Outcomes After Initiating Hemodialysis Among Older U.S. Adults». Journals of Gerontology Series A-Biological Sciences & Medical Sciences 73, nr. 9 (2018): 1216–21. https://doi.org/10.1093/gerona/glx260.	Excluded	Excluded during title and abstract screening
637	Bowyer, M. L. «Clinical practice guidelines for the diagnosis and management of osteoporosis». Cmaj 155, nr. 8 (1996): 1113–29.	Excluded	Excluded during title and abstract screening
638	Boyce, R. D., O. V. Kravchenko, S. Perera, J. F. Karp, S. L. Kane-Gill, C. F. Reynolds, S. M. Albert, og S. M. Handler. «Falls prediction using the nursing home minimum dataset». Journal of the American Medical Informatics Association 29, nr. 9 (2022): 1497–1507. https://doi.org/10.1093/jamia/ocac111.	Excluded	Excluded during title and abstract screening
639	Boyle, J., og M. Karunanithi. «Simulated fall detection via accelerometers». Annual International Conference Of The IEEE Engineering In Medicine And Biology Society 2008 (2008): 1274–77. https://doi.org/10.1109/IEMBS.2008.4649396.	Excluded	Excluded during title and abstract screening
640	Brabcova, I., S. Bartlova, H. Hajduchova, og V. Tothova. «Prevention of patient falls in hospitals in the Czech Republic». Neuroendocrinology Letters 36, nr. Supplement 2 (2015): 23–28.	Excluded	Excluded during title and abstract screening
641	Bradley, K. «Remote Video Monitoring: A Novel Approach in Fall Prevention». J Contin Educ Nurs 47, nr. 11 (2016): 484–86. https://doi.org/10.3928/00220124-20161017-04.	Excluded	Excluded during title and abstract screening
642	Bradley, S. M., R. Karani, T. McGinn, og J. Wisnivesky. «Predictors of serious injury among hospitalized patients evaluated for falls». Journal of Hospital Medicine 5, nr. 2 (2010): 63–68. https://doi.org/10.1002/jhm.555.	Excluded	Excluded during title and abstract screening
643	Braik, M. S. «Chameleon Swarm Algorithm: A bio-inspired optimizer for solving engineering design problems». Expert Systems with Applications 174 (2021). https://doi.org/10.1016/j.eswa.2021.114685.	Excluded	Excluded during title and abstract screening
644	Breasail, M. O., K. P. Singh, F. E. Lithander, S. E. Soh, V. McConvey, J. McGinley, M. E. Morris, P. R. Ebeling, J. Zanker, og A. Zengin. «Management of Osteoporosis in Parkinson’s Disease: A Systematic Review of Clinical Practice Guidelines». Movement Disorders Clinical Practice, 2024, 11. https://doi.org/10.1002/mdc3.14311.	Excluded	Excluded during title and abstract screening
645	Breda, K., M. S. Keller, H. Gotanda, A. Beland, K. McKelvey, C. Lin, og S. Rosen. «Geriatric fracture program centering age-friendly care associated with lower length of stay and lower direct costs». Health Services Research 58 Suppl 1 (2023): 100–110. https://doi.org/10.1111/1475-6773.14052.	Excluded	Excluded during title and abstract screening
646	Breisinger, T. P., E. R. Skidmore, C. Niyonkuru, L. Terhorst, og G. B. Campbell. «The Stroke Assessment of Fall Risk (SAFR): predictive validity in inpatient stroke rehabilitation». Clinical Rehabilitation 28, nr. 12 (2014): 1218–24. https://doi.org/10.1177/0269215514534276.	Excluded	Excluded during title and abstract screening
647	Breitsch, B., og Y. J. Morton. «A Batch Algorithm for GNSS Carrier Phase Cycle Slip Correction». Ieee Transactions on Geoscience and Remote Sensing 60 (2022): 24. https://doi.org/10.1109/tgrs.2022.3151416.	Excluded	Excluded during title and abstract screening
648	Brenner, H., P. Schrotz-King, B. Holleczek, A. Katalinic, og M. Hoffmeister. «Declining Bowel Cancer Incidence and Mortality in Germany An Analysis of Time Trends in the First Ten Years After the Introduction of Screening Colonoscopy». Deutsches Arzteblatt International 113, nr. 7 (2016): 101–6. https://doi.org/10.3238/arztebl.2016.0101.	Excluded	Excluded during title and abstract screening
649	Brett, J. «Concerns about quetiapine». Australian Prescriber 38, nr. 3 (2015): 95–97. https://doi.org/10.18773/austprescr.2015.032.	Excluded	Excluded during title and abstract screening
650	Brett, T. D., D. E. Arnold-Reed, D. A. Hince, I. K. Wood, R. G. Moorhead, Thomas D. Brett, Diane E. Arnold-Reed, Dana A. Hince, Ian K. Wood, og Robert G. Moorhead. «Retirement intentions of general practitioners aged 45-65 years». Medical Journal of Australia 191, nr. 2 (2009): 75–77. https://doi.org/10.5694/j.1326-5377.2009.tb02696.x.	Excluded	Excluded during title and abstract screening
651	Brew, B., S. G. Faux, og E. Blanchard. «Effectiveness of a Smartwatch App in Detecting Induced Falls: Observational Study». JMIR Formative Research 6, nr. 3 (2022): e30121. https://doi.org/10.2196/30121.	Excluded	Excluded during title and abstract screening
652	Bricher, P. K., A. Lucieer, og E. J. Woehler. «Population trends of Adelie penguin (Pygoscelis adeliae) breeding colonies: a spatial analysis of the effects of snow accumulation and human activities». Polar Biology 31, nr. 11 (2008): 1397–1407. https://doi.org/10.1007/s00300-008-0479-z.	Excluded	Excluded during title and abstract screening
653	Bridenbaugh, S. A. «[Cognition and mobility]». Therapeutische Umschau 72, nr. 4 (2015): 219–24. https://doi.org/10.1024/0040-5930/a000668.	Excluded	Excluded during title and abstract screening
654	Bridenbaugh, S. A., og R. W. Kressig. «Motor cognitive dual tasking: early detection of gait impairment, fall risk and cognitive decline». Zeitschrift fur Gerontologie und Geriatrie 48, nr. 1 (2015): 15–21. https://doi.org/10.1007/s00391-014-0845-0.	Excluded	Excluded during title and abstract screening
655	Britting, S., R. Artzi-Medvedik, P. Fabbietti, L. Tap, F. Mattace-Raso, A. Corsonello, F. Lattanzio, mfl. «Kidney function and other factors and their association with falls : The screening for CKD among older people across Europe (SCOPE) study». BMC Geriatrics 20, nr. Suppl 1 (2020): 320. https://doi.org/10.1186/s12877-020-01698-2.	Excluded	Excluded during title and abstract screening
656	Broderick, Jason M. «Androgen receptor inhibitors are linked to increased fall and fracture risk». Urology Times 49, nr. 1 (2021): 16–17.	Excluded	Excluded during title and abstract screening
657	Brodie, M. A., M. J. Coppens, S. R. Lord, N. H. Lovell, Y. J. Gschwind, S. J. Redmond, M. B. Del Rosario, mfl. «Wearable pendant device monitoring using new wavelet-based methods shows daily life and laboratory gaits are different». Medical & Biological Engineering & Computing 54, nr. 4 (2016): 663–74. https://doi.org/10.1007/s11517-015-1357-9.	Excluded	Excluded during title and abstract screening
658	Brodie, M. A., N. H. Lovell, C. G. Canning, H. B. Menz, K. Delbaere, S. J. Redmond, M. Latt, mfl. «Gait as a biomarker? Accelerometers reveal that reduced movement quality while walking is associated with Parkinson’s disease, ageing and fall risk». Annual International Conference Of The IEEE Engineering In Medicine And Biology Society 2014 (2014): 5968–71. https://doi.org/10.1109/EMBC.2014.694498…	Excluded	Excluded during title and abstract screening
659	Brown, C., og A. Doyle. «6 PATIENT MANAGEMENT FOLLOWING AN INPATIENT FALL; AN AUDIT». Age & Ageing 43, nr. suppl_1 (2014): i2–i2.	Excluded	Excluded during title and abstract screening
660	Brown, C., A. Koustenis, og J. Morabito. «The Role for Health Technology Managers on Fall Prevention Teams». Journal of Clinical Engineering 46(2) (2021): 62–67. https://doi.org/10.1097/JCE.0000000000000451.	Excluded	Excluded during title and abstract screening
661	Brown, H. L. «Trauma in Pregnancy». Obstetrics and Gynecology 114, nr. 1 (2009): 147–60. https://doi.org/10.1097/AOG.0b013e3181ab6014.	Excluded	Excluded during title and abstract screening
662	Brown, J. E., P. McDonald, M. Williams, A. Parker, og J. E. Rae. «Modelling the contribution of individual radionuclides to the total gamma air kerma rate for the sediments of the Ribble Estuary, NW England». Journal of Radiological Protection 19, nr. 4 (1999): 339–52.	Excluded	Excluded during title and abstract screening
663	Brown, J. P., og R. G. Josse. «2002 Clinical practice guidelines for the diagnosis and management of osteoporosis in Canada». Cmaj 167, nr. 10 (2002): S1–34.	Excluded	Excluded during title and abstract screening
664	Brown, T., J. M. Robinson, C. P. Renfro, S. J. Blalock, og S. Ferreri. «Analysis of the relationship between patients’ fear of falling and prescriber acceptance of community pharmacists’ recommendations». Cogent Medicine 6, nr. 1 (2019). https://doi.org/10.1080/2331205X.2019.1615719.	Excluded	Excluded during title and abstract screening
665	Brown, T. T., J. Hoy, M. Borderi, G. Guaraldi, B. Renjifo, F. Vescini, M. T. Yin, og W. G. Powderly. «Recommendations for evaluation and management of bone disease in HIV». Clinical Infectious Diseases 60, nr. 8 (2015): 1242–51. https://doi.org/10.1093/cid/civ010.	Excluded	Excluded during title and abstract screening
666	Browne, C., C. Kingston, og C. Keane. «Falls prevention focused medication review by a pharmacist in an acute hospital: implications for future practice». International Journal of Clinical Pharmacy 36, nr. 5 (2014): 969–75. https://doi.org/10.1007/s11096-014-9980-3.	Excluded	Excluded during title and abstract screening
667	Browne, J. A., og B. G. Covington. «Embedding clinical indicators into nursing documentation». Studies in Health Technology & Informatics 107, nr. Pt 1 (2004): 332–35.	Excluded	Excluded during title and abstract screening
668	Browne, J. A., B. G. Covington, og Y. Davila. «Using information technology to assist in redesign of a fall prevention program». Journal of Nursing Care Quality 19, nr. 3 (2004): 218–25.	Excluded	Excluded during title and abstract screening
669	Broy, S. B., og A. K. Myers. «Identifying and managing osteoporosis: an update». Journal of Musculoskeletal Medicine 27, nr. 1 (2010): 11–19.	Excluded	Excluded during title and abstract screening
670	Bruce, D. A. «Why do we behave as we do?» Journal of Craniofacial Surgery 20, nr. 8 SUPPL. 2 (2009): 1647–51. https://doi.org/10.1097/SCS.0b013e3181b2d2ed.	Excluded	Excluded during title and abstract screening
671	Bruce, D. G., J. L. Mace, W. A. Davis, M. L. Hunter, R. L. Prince, og T. M. Davis. «Development and validation of a brief screening strategy for falls risk stratification in older people». Australasian Journal on Ageing 31 (2012): 30–30.	Excluded	Excluded during title and abstract screening
672	Bruce, J., A. Hossain, C. Ji, R. Lall, S. Arnold, E. Padfield, M. Underwood, og S. E. Lamb. «Falls and fracture risk screening in primary care: update and validation of a postal screening tool for community dwelling older adults recruited to UK Prevention of Falls Injury Trial (PreFIT)». BMC Geriatrics 23, nr. 1 (2023): 42. https://doi.org/10.1186/s12877-022-03649-5.	Excluded	Excluded during title and abstract screening
673	Bruce, J., A. Hossain, R. Lall, E. J. Withers, S. Finnegan, M. Underwood, C. Ji, mfl. «Fall prevention interventions in primary care to reduce fractures and falls in people aged 70 years and over: the PreFIT three-arm cluster RCT». Health Technology Assessment (Winchester, England) 25, nr. 34 (2021): 1–114. https://doi.org/10.3310/hta25340.	Excluded	Excluded during title and abstract screening
674	Brumback, L. C., og M. J. Lindstrom. «Self modeling with flexible, random time transformations». Biometrics 60, nr. 2 (2004): 461–70. https://doi.org/10.1111/j.0006-341X.2004.00191.x.	Excluded	Excluded during title and abstract screening
675	Brusco, N. K., A. M. Hutchinson, D. Mitchell, J. Jellett, L. Boyd, M. Webb-St Mart, M. Raymond, mfl. «Mobilisation alarm triggers, response times and utilisation before and after the introduction of policy for alarm reduction or elimination: A descriptive and comparative analysis». International Journal of Nursing Studies 117 (2020): 103769. https://doi.org/10.1016/j.ijnurstu.2020.103769.	Excluded	Excluded during title and abstract screening
676	———. «Mobilisation alarm triggers, response times and utilisation before and after the introduction of policy for alarm reduction or elimination: A descriptive and comparative analysis». International Journal of Nursing Studies 117 (2021): 103769. https://doi.org/10.1016/j.ijnurstu.2020.103769.	Excluded	Excluded during title and abstract screening
677	Bryce, J., S. el Arifeen, G. Pariyo, C. F. Lanata, D. Gwatkin, J. Habicht, Jennifer Bryce, mfl. «Reducing child mortality: can public health deliver?» Lancet 362 North American Edition, nr. 9378 (2003): 159–64. https://doi.org/10.1016/s0140-6736(03)13870-6.	Excluded	Excluded during title and abstract screening
678	BSN David Carroll, BSN Linda Pappola, og ... Fall prevention interventions in acute care settings: The Rhode Island hospital experience. Rhode Island Medical …. Citeseer, 2009. http://citeseerx.ist.psu.edu/viewdoc/download?doi=10.1.1.550.4365&rep=rep1&type=pdf.	Excluded	Excluded during title and abstract screening
679	Bu, H. N., Z. W. Yan, D. H. Zhang, og S. Z. Chen. «Rolling-schedule multi-objective optimization based on influence function for thin-gauge steel strip in tandem cold rolling». Scientia Iranica 23, nr. 6 (2016): 2663–72. https://doi.org/10.24200/sci.2016.3975.	Excluded	Excluded during title and abstract screening
680	Buatois, S., og A. Benetos. «A simple clinical scale to assess risk of recurrent falls in older people. [French]». Kinesitherapie 11, nr. 111 (2011): 45–48. https://doi.org/10.1016/S1779-0123(11)75077-X.	Excluded	Excluded during title and abstract screening
681	Bucher, G. M., P. Szczerba, og P. M. Curtin. «A comprehensive fall prevention program for assessment, interventions, and referral». Home Healthcare Nurse 25, nr. 3 (2007): 174–83.	Excluded	Excluded during title and abstract screening
682	Buchholtz, K., M. Lambert, og T. Burgess. «The effect of physical and cognitive fatigue on bicycle balance performance: a protocol». Journal of science and medicine in sport 22 (2019): S78‐S79. https://doi.org/10.1016/j.jsams.2019.08.081.	Excluded	Excluded during title and abstract screening
683	Buisseret, F., L. Catinus, R. Grenard, L. Jojczyk, D. Fievez, V. Barvaux, og F. Dierick. «Timed Up and Go and Six-Minute Walking Tests with Wearable Inertial Sensor: One Step Further for the Prediction of the Risk of Fall in Elderly Nursing Home People». Sensors 20, nr. 11 (2020): 05. https://doi.org/10.3390/s20113207.	Excluded	Excluded during title and abstract screening
684	Buja, Alessandra, Anna Maria Saieva, Angela Vinelli, Rosaria Manola Cacco, Ketty Ottolitri, Elisa De Battisti, Claudio Dario, og Vincenzo Baldo. «Adverse event reporting and patient safety at a University Hospital: Mapping, correlating and associating events for a data-based patient risk management». International Journal of Risk & Safety in Medicine 28, nr. 3 (2016): 163–70. https://doi.org/10.3…	Excluded	Excluded during title and abstract screening
685	Bula, Ch, og V. Camus. «Gerontology. [French]». Medecine et Hygiene 60, nr. 2375 (2002): 97–104.	Excluded	Excluded during title and abstract screening
686	Bulat, T., S. C. Castle, M. Rutledge, og P. Quigley. «Clinical practice algorithms: Medication management to reduce fall risk in the elderly - Part 2, summary algorithm». Journal of the American Academy of Nurse Practitioners 20, nr. 1 (2008): 1–4. https://doi.org/10.1111/j.1745-7599.2007.00272.x.	Excluded	Excluded during title and abstract screening
687	———. «Clinical practice algorithms: Medication management to reduce fall risk in the elderly - Part 3, benzodiazepines, cardiovascular agents, and antidepressants». Journal of the American Academy of Nurse Practitioners 20, nr. 2 (2008): 55–62. https://doi.org/10.1111/j.1745-7599.2007.00285.x.	Excluded	Excluded during title and abstract screening
688	Bulat, Tatjana, Steven Charles Castle, Michelle Rutledge, og Patricia Quigley. «Clinical practice algorithms: Medication management to reduce fall risk in the elderly—Part 4, Anticoagulants, anticonvulsants, anticholinergics/bladder relaxants, and antipsychotics». Journal of the American Academy of Nurse Practitioners 20, nr. 4 (2008): 181–90. https://doi.org/10.1111/j.1745-7599.2008.00311.x.	Excluded	Excluded during title and abstract screening
689	Bulechek, G. M., og J. C. McCloskey. «Nursing interventions classification (NIC)». Medinfo 8 Pt 2 (1995): 1368.	Excluded	Excluded during title and abstract screening
690	Bullock, G. S., P. Duncan, E. McMurtrie, K. Henry, B. F. Graves, A. R. Lake, og C. M. McDonough. «Feasibility of Implementing Patient-Reported and Physical Performance Measures to Identify and Manage Fall Risk in Older Adults Within a Secondary Fracture Clinic». Journal of Applied Gerontology 43, nr. 6 (2024): 745–54. https://doi.org/10.1177/07334648231220481.	Excluded	Excluded during title and abstract screening
691	Bullock, Gs, P Duncan, Am Chandler, Aa Aguilar, N Latham, T Storer, N Alexander, og Cm McDonough. «Development of an exercise therapy referral clinical support tool for patients with osteoporosis at risk for falls». Journal - American Geriatrics Society 72, nr. 6 (2024): 1810-1816.	Excluded	Excluded during title and abstract screening
692	Buntyn, D. «Patient care visibility: moving beyond capacity and throughput». Nursing Management 39, nr. 2 (2008): 39–40. https://doi.org/10.1097/01.NUMA.0000310536.08074.ba.	Excluded	Excluded during title and abstract screening
693	Burger, H. «Number of hip fractures will increase substantially. Epidemiological aspects of osteoporosis. [Dutch]». Pharmaceutisch Weekblad 133, nr. 36 (1998): 1339–43.	Excluded	Excluded during title and abstract screening
694	Burgess, G. «Fall in screening risks lives». Nursing Standard 31, nr. 16–18 (2016): 31.	Excluded	Excluded during title and abstract screening
695	Burke, A., A. Gupta, og N. Houchens. «Quality and Safety in the Literature: September 2022». BMJ Quality and Safety 31(9) (2022): 689–94. https://doi.org/10.1136/bmjqs-2022-015160.	Excluded	Excluded during title and abstract screening
696	Burkhardt, H. A. «… , utility-oriented, standards-based operationalization of artificial intelligence for clinical decision support: a framework with application to suicide prevention», 2022. https://search.proquest.com/openview/e14d04ddc5342595ed7da4841ac6e8e0/1?pq-origsite=gscholar&cbl=18750&diss=y.	Excluded	Excluded during title and abstract screening
697	Burl, J. B., J. Centola, A. Bonner, og C. Burque. «Hip protector compliance: A 13-month study on factors and cost in a long-term care facility». Journal of the American Medical Directors Association 4, nr. 5 (2003): 245–50. https://doi.org/10.1016/S1525-8610(04)70367-9.	Excluded	Excluded during title and abstract screening
698	Burm, S. W., N. Hong, S. H. Lee, M. Yu, J. H. Kim, K. K. Park, og Y. Rhee. «Fall Patterns Predict Mortality After Hip Fracture in Older Adults, Independent of Age, Sex, and Comorbidities». Calcified Tissue International. 08 (2021). https://doi.org/10.1007/s00223-021-00846-z.	Excluded	Excluded during title and abstract screening
699	Burnett, M. «Newborn falls are not a priority». Australian Nursing & Midwifery Journal 23, nr. 4 (2015): 47.	Excluded	Excluded during title and abstract screening
700	Burns, E. R., R. Lee, S. E. Hodge, V. J. Pineau, B. Welch, og M. Zhu. «Validation and comparison of fall screening tools for predicting future falls among older adults». Archives of Gerontology & Geriatrics 101 (2022): 104713. https://doi.org/10.1016/j.archger.2022.104713.	Excluded	Excluded during title and abstract screening
701	Burns, E. R., J. A. Stevens, og R. Lee. «The direct costs of fatal and non-fatal falls among older adults - United States». Journal of Safety Research 58 (2016): 99–103. https://doi.org/10.1016/j.jsr.2016.05.001.	Excluded	Excluded during title and abstract screening
702	Burton, E., K. Farrier, G. Lewin, S. Pettigrew, A. M. Hill, P. Airey, L. Bainbridge, og K. D. Hill. «Motivators and Barriers for Older People Participating in Resistance Training: A Systematic Review». Journal of Aging & Physical Activity 25, nr. 2 (2017): 311–24. https://doi.org/10.1123/japa.2015-0289.	Excluded	Excluded during title and abstract screening
703	Burwinkel, Justin R. «If Livio AI Devices were Accidentally Dropped, Would That Cause a Fall Alert to be Triggered?» AudiologyOnline, 2019, N.PAG-N.PAG.	Excluded	Excluded during title and abstract screening
704	Businger, A. C., T. E. Fuller, J. L. Schnipper, S. C. Rossetti, K. O. Schnock, R. Rozenblum, A. K. Dalal, J. Benneyan, D. W. Bates, og P. C. Dykes. «Lessons learned implementing a complex and innovative patient safety learning laboratory project in a large academic medical center». Journal of the American Medical Informatics Association 27, nr. 2 (2020): 301–7. https://doi.org/10.1093/jamia/ocz19…	Excluded	Excluded during title and abstract screening
705	Bustos, A. S. O., M. Tramontano, G. Morone, I. Ciancarelli, G. Panza, A. Minnetti, A. Picelli, N. Smania, M. Iosa, og G. Vannozzi. «Ambient assisted living systems for falls monitoring at home». Expert Review of Medical Devices, 2023, 8. https://doi.org/10.1080/17434440.2023.2245320.	Excluded	Excluded during title and abstract screening
706	Butt, F. S., L. La Blunda, M. F. Wagner, J. Schafer, I. Medina-Bulo, og D. Gomez-Ullate. «Fall Detection from Electrocardiogram (ECG) Signals and Classification by Deep Transfer Learning». Information 12, nr. 2 (2021): 22. https://doi.org/10.3390/info12020063.	Excluded	Excluded during title and abstract screening
707	Buvarp, D., L. Rafsten, T. Abzhandadze, og K. S. Sunnerhagen. «A cohort study on longitudinal changes in postural balance during the first year after stroke». BMC Neurology 22, nr. 1 (2022): 324. https://doi.org/10.1186/s12883-022-02851-7.	Excluded	Excluded during title and abstract screening
708	Buxton, W., R. Clarke, og A. Hackbarth. «REDUCTION IN FALLS AFTER INITIATION OF FALL SCREENING PROGRAM IN NEUROLOGY PRACTICE». Journal of the American Geriatrics Society 64 (2016): S182–S182.	Excluded	Excluded during title and abstract screening
709	Buxton, W. G., R. Clarke, og A. Hackbarth. «Successful Reduction in Falls Among Neurology Outpatients After Initiation of a Fall Screening Program». Annals of Neurology 80 (2016): S162–S162.	Excluded	Excluded during title and abstract screening
710	Buxton, W. G., V. R. Porter, R. Clarke, A. Hackbarth, og M. Nechrebecki. «Trend in Reduction in Falls Among Patients with Dementia After Introduction of a Fall-Screening and Prevention Program». Annals of Neurology 82 (2017): S78–79.	Excluded	Excluded during title and abstract screening
711	Buzaglo, J. S., E. Stepanski, M. Joiner, D. Taylor, C. Tankersley, A. M. Vanderwalde, og L. S. Schwartzberg. «Using an ePRO tool to help meet quality metric reporting standards: Screening for tobacco usage and falls risk». Journal of Clinical Oncology 38, nr. 15 (2020): 2.	Excluded	Excluded during title and abstract screening
712	Buzzi, O., M. Jeffery, P. Moscato, R. B. Grebogi, og M. N. Haque. «Mathematical Modelling of Peak and Residual Shear Strength of Rough Rock Discontinuities Using Continued Fractions». Rock Mechanics and Rock Engineering 57, nr. 2 (2024): 851–65. https://doi.org/10.1007/s00603-023-03548-0.	Excluded	Excluded during title and abstract screening
713	Bynum, D. L., L. A. Wilson, T. Ong, K. E. Callahan, T. Dalton, og U. Ohuabunwa. «Meeting American Geriatrics Society Competencies: Are residents meeting expectations for quality care of older adults?» Journal of the American Geriatrics Society 63, nr. 9 (2015): 1918–23. https://doi.org/10.1111/jgs.13598.	Excluded	Excluded during title and abstract screening
714	Bäuerle, D., N. Specht-Leible, og E. Voss. «Changes in needs for assistance and care after hip fractures in the elderly». Zeitschrift fur Gerontologie und Geriatrie 37, nr. 5 (2004): 351‐353. https://doi.org/10.1007/s00391-004-0257-7.	Excluded	Excluded during title and abstract screening
715	Böhm, J. Implementation of a fall prevention service conducted by phone in Dutch community pharmacies: The patients’ perspective. studenttheses.uu.nl, 2022. https://studenttheses.uu.nl/handle/20.500.12932/42338.	Excluded	Excluded during title and abstract screening
716	Baas, A. C. W., og F. van den Berg. «Large-Scale Particle Image Velocimetry (LSPIV) of aeolian sand transport patterns». Aeolian Research 34 (2018): 1–17. https://doi.org/10.1016/j.aeolia.2018.07.001.	Excluded	Excluded during title and abstract screening
717	C Dune, P Gorce, og JP Merlet. Can smart rollators be used for gait monitoring and fall prevention? IEEE/RSJ Int. Conf. on Int. Rob. and …. researchgate.net, 2012. https://www.researchgate.net/profile/Claire_Dune/publication/265592054_Can_smart_rollators_be_used_for_gait_monitoring_and_fall_prevention/links/5412ea440cf2bb7347db12d4.pdf.	Excluded	Excluded during title and abstract screening
718	C Sanyi. Hourly rounding and fall prevention: A change process. nursingrepository.org, 2018. https://www.nursingrepository.org/handle/10755/624134.	Excluded	Excluded during title and abstract screening
719	C Soncrant, J Neily, T Bulat, og ... Recommendations for fall-related injury prevention: A 1-year review of fall-related root cause analyses in the Veterans Health Administration. Journal of nursing care …. journals.lww.com, 2020. https://journals.lww.com/jncqjournal/Fulltext/2020/01000/Recommendations_for_Fall_Related_Injury.13.aspx.	Excluded	Excluded during title and abstract screening
720	Cabilan, C. J. «Falls risk assessment and falls prevention strategies in private oncology and neurosurgical setting: A best practice implementation project». JBI Database of Systematic Reviews and Implementation Reports 12, nr. 10 (2014): 218–33. https://doi.org/10.11124/jbisrir-2014-1878.	Excluded	Excluded during title and abstract screening
721	Cabillic, S., V. M. Dang, C. Ricard, F. Picot, F. X. Ageron, og P. Couturier. «[Quality of care provided to elderly fallers in the emergency room]». Geriatrie Et Psychologie Neuropsychiatrie Du Vieillissement 11, nr. 4 (2013): 351–60. https://doi.org/10.1684/pnv.2013.0430.	Excluded	Excluded during title and abstract screening
722	Caby, B., S. Kieffer, M. de Saint Hubert, G. Cremer, og B. Macq. «Feature extraction and selection for objective gait analysis and fall risk assessment by accelerometry». Biomedical Engineering Online 10 (2011): 1. https://doi.org/10.1186/1475-925X-10-1.	Excluded	Excluded during title and abstract screening
723	Cacace, A. T., og B. Berri. «Blast Overpressures as a Military and Occupational Health Concern». American Journal of Audiology 32, nr. 4 (2023): 779–92. https://doi.org/10.1044/2023_AJA-23-00125.	Excluded	Excluded during title and abstract screening
724	Caffiero, N., T. Delate, M. D. Ehizuelen, og K. Vogel. «Effectiveness of a Clinical Pharmacist Medication Therapy Management Program in Discontinuation of Drugs to Avoid in the Elderly». Journal of Managed Care & Specialty Pharmacy 23, nr. 5 (2017): 525–31. https://doi.org/10.18553/jmcp.2017.23.5.525.	Excluded	Excluded during title and abstract screening
725	Cai, Y., C. Guo, og X. Chen. «An improved sand cat swarm optimization with lens opposition-based learning and sparrow search algorithm». Scientific Reports 14, nr. 1 (2024): 20690. https://doi.org/10.1038/s41598-024-71581-2.	Excluded	Excluded during title and abstract screening
726	Cakir, A. D., Y. Culha, F. Buyukyilmaz, og M. Saridogan. «Effectiveness of reminder telephone calls for physical activity on the fall risk in older adults: A nonrandomized posttest-only evaluation study». Cukurova Medical Journal 47, nr. 1 (2022): 322–31. https://doi.org/10.17826/cumj.977516.	Excluded	Excluded during title and abstract screening
727	Calabro, R. S., A. Naro, V. Cimino, A. Buda, G. Paladina, G. Di Lorenzo, A. Manuli, D. Milardi, P. Bramanti, og A. Bramanti. «Improving motor performance in Parkinson’s disease: a preliminary study on the promising use of the computer assisted virtual reality environment (CAREN)». Neurological Sciences 41, nr. 4 (2020): 933–41. https://doi.org/10.1007/s10072-019-04194-7.	Excluded	Excluded during title and abstract screening
728	Callahan, K. E., M. E. Miller, S. Kritchevsky, D. K. Houston, J. Williamson, og W. J. Rejeski. «Promoting active aging in primary care». Journal of the American Geriatrics Society 65 (2017): S36‐. https://doi.org/10.1111/(ISSN)1445-5994.	Excluded	Excluded during title and abstract screening
729	Callari, Tiziana C., Michael Mortimer, Louise Moody, Mehdi Seyedmahmoudian, Ryan Lewis, og Ben Horan. «Smooth and safe tram journeys: tram driver perspectives and opportunities using a haptic master controller in a virtual reality environment». Ergonomics 65, nr. 3 (2022): 445–66. https://doi.org/10.1080/00140139.2021.1977844.	Excluded	Excluded during title and abstract screening
730	Calle, L., B. Poulter, og P. K. Patra. «A segmentation algorithm for characterizing rise and fall segments in seasonal cycles: an application to XCO2 to estimate benchmarks and assess model bias». Atmospheric Measurement Techniques 12, nr. 5 (2019): 2611–29. https://doi.org/10.5194/amt-12-2611-2019.	Excluded	Excluded during title and abstract screening
731	Callisaya, M. L., E. Ayers, N. Barzilai, L. Ferrucci, J. M. Guralnik, R. B. Lipton, P. Otahal, V. K. Srikanth, og J. Verghese. «Motoric Cognitive Risk Syndrome and Falls Risk: A Multi-Center Study». Journal of Alzheimer’s Disease 53, nr. 3 (2016): 1043–52. https://doi.org/10.3233/JAD-160230.	Excluded	Excluded during title and abstract screening
732	Camargo Alves, Renata, Rosana Maria Barreto Colichi, og Silvana Andrea Molina Lima. «Analysis of patent records related to the prevention and signaling of falls in Brazil». Revista Gaucha de Enfermagem 44 (2023): 1–16. https://doi.org/10.1590/1983-1447.2023.20220020.en.	Excluded	Excluded during title and abstract screening
733	Cameron, E. J., S. K. Bowles, E. G. Marshall, og M. K. Andrew. «Falls and long-term care: a report from the care by design observational cohort study». BMC Family Practice 19, nr. 1 (2018): 73. https://doi.org/10.1186/s12875-018-0741-6.	Excluded	Excluded during title and abstract screening
734	Cameron, I. D., S. M. Dyer, C. E. Panagoda, G. R. Murray, K. D. Hill, R. G. Cumming, og N. Kerse. «Interventions for preventing falls in older people in care facilities and hospitals». Cochrane Database Syst Rev 9 (2018): CD005465. https://doi.org/10.1002/14651858.CD005465.pub4.	Excluded	Excluded during title and abstract screening
735	Cameron, M., og A. Hildebrand. «What is Usual Care for People with Multiple Sclerosis Who Have Fallen?» Multiple sclerosis journal 27, nr. 1 SUPPL (2021): 120‐121. https://doi.org/10.1177/13524585211015908.	Excluded	Excluded during title and abstract screening
736	Cammisuli, S., E. Cavazzi, E. Baldissarro, og M. Leandri. «Rehabilitation of balance disturbances due to chemotherapy-induced peripheral neuropathy: a pilot study». European journal of physical & rehabilitation medicine. 52, nr. 4 (2016): 479–88.	Excluded	Excluded during title and abstract screening
737	Camp, K., S. Murphy, og B. Pate. «Integrating Fall Prevention Strategies into EMS Services to Reduce Falls and Associated Healthcare Costs for Older Adults». Clinical Interventions In Aging 19 (2024): 561–69. https://doi.org/10.2147/CIA.S453961.	Excluded	Excluded during title and abstract screening
738	Campbell, A. J., og M. C. Robertson. «Comprehensive approach to fall prevention on a national level: New Zealand». Clinics in Geriatric Medicine 26, nr. 4 (2010): 719–31. https://doi.org/10.1016/j.cger.2010.06.004.	Excluded	Excluded during title and abstract screening
739	Campbell, Baili. «Fall Safety Bundle». Fall Safety Bundle, 2016, 1–1.	Excluded	Excluded during title and abstract screening
740	Campbell, T. M., og L. A. Vallis. «Predicting fat-free mass index and sarcopenia in assisted-living older adults». Age 36, nr. 4 (2014): 9674. https://doi.org/10.1007/s11357-014-9674-8.	Excluded	Excluded during title and abstract screening
741	Campos, L., A. Prochazka, M. Anderson, A. Kaizer, C. Foster, og T. Hullar. «Consistent hearing aid use is associated with lower fall prevalence and risk in older adults with hearing loss». Journal of the American Geriatrics Society 71(10) (2023): 3163–71. https://doi.org/10.1111/jgs.18461.	Excluded	Excluded during title and abstract screening
742	Campos-Outcalt, D. «How to proceed when it comes to vitamin D». Journal of Family Practice 70(6) (2021): 289–92. https://doi.org/10.12788/jfp.0215.	Excluded	Excluded during title and abstract screening
743	———. «The latest recommendations from the USPSTF». Journal of Family Practice 62, nr. 5 (2013): 249–52.	Excluded	Excluded during title and abstract screening
744	———. «Vitamin D: When it helps, when it harms». Journal of Family Practice 62, nr. 7 (2013): 368–70.	Excluded	Excluded during title and abstract screening
745	Campos-Staffico, A. M., J. P. Jacoby, M. P. Dorsch, N. A. Limdi, G. D. Barnes, og J. A. Luzum. «Risk scores for major bleeding from direct oral anticoagulants: comparing predictive performance in patients with atrial fibrillation». Research and Practice in Thrombosis and Haemostasis 8(1) (no pagination) (2024). https://doi.org/10.1016/j.rpth.2023.102285.	Excluded	Excluded during title and abstract screening
746	Can, R., S. Kocaman, og C. Gokceoglu. «A comprehensive assessment of XGBoost algorithm for landslide susceptibility mapping in the upper basin of Ataturk dam, Turkey». Applied Sciences 11, nr. 11 (2021). https://doi.org/10.3390/app11114993.	Excluded	Excluded during title and abstract screening
747	Cangany, M., D. Back, T. Hamilton-Kelly, M. Altman, og S. Lacey. «Bedside nurses leading the way for falls prevention: an evidence-based approach». Critical Care Nurse 35, nr. 2 (2015): 82–84. https://doi.org/10.4037/ccn2015414.	Excluded	Excluded during title and abstract screening
748	Canisius, S., og T. Penzel. «Vigilance monitoring--review and practical aspects». Biomedizinische Technik 52, nr. 1 (2007): 77–82.	Excluded	Excluded during title and abstract screening
749	Cano, M. D., E. Miro, og G. Buela. «The effect of complete sleep deprivation on the depressive mood and its relationship with changes in self-informed activation». Salud Mental 24, nr. 4 (2001): 41–49.	Excluded	Excluded during title and abstract screening
750	Cantwell, K., S. Burgess, A. Morgans, K. Smith, M. Livingston, og P. Dietze. «Temporal trends in falls cases seen by EMS in Melbourne: The effect of residence on time of day and day of week patterns». Injury 47, nr. 1 (2016): 266–71. https://doi.org/10.1016/j.injury.2015.10.073.	Excluded	Excluded during title and abstract screening
751	Cao, B., W. Zhang, X. Wang, J. Zhao, og Y. Gu. «A memetic algorithm based on two_Arch2 for multi-depot heterogeneous-vehicle capacitated arc routing problem». Swarm and Evolutionary … 63 (2021). https://doi.org/10.1016/j.swevo.2021.100864.	Excluded	Excluded during title and abstract screening
752	Cao, D., Y. L. Xu, Z. L. Yang, H. Dong, og X. P. Li. «An enhanced whale optimization algorithm with improved dynamic opposite learning and adaptive inertia weight strategy». Complex & Intelligent Systems 9, nr. 1 (2023): 767–95. https://doi.org/10.1007/s40747-022-00827-1.	Excluded	Excluded during title and abstract screening
753	Cao, H., B. Yan, L. Dong, og X. Yuan. «Multipopulation Whale Optimization-Based Feature Selection Algorithm and Its Application in Human Fall Detection Using Inertial Measurement Unit Sensors». Sensors 24, nr. 24 (2024): 10. https://doi.org/10.3390/s24247879.	Excluded	Excluded during title and abstract screening
754	Cao, M., B. Tang, L. Yang, og J. Zeng. «A machine learning-based model for predicting the risk of cognitive frailty in elderly patients on maintenance hemodialysis». Scientific Reports 15, nr. 1 (2025): 2525. https://doi.org/10.1038/s41598-025-86715-3.	Excluded	Excluded during title and abstract screening
755	Cao, P. P., og Q. J. Huang. «Hybrid Multi-Strategy Improved Butterfly Optimization Algorithm». Applied Sciences-Basel 14, nr. 24 (2024): 14. https://doi.org/10.3390/app142411547.	Excluded	Excluded during title and abstract screening
756	Cao, Q., C. Y. Fu, og H. Y. Li. «Route Planning for Chain Restaurants With Improved Delivery Mode Using an Adaptive Genetic Algorithm». IEEE access Practical Innovations, Open Solutions 10 (2022): 25645–56. https://doi.org/10.1109/access.2022.3155767.	Excluded	Excluded during title and abstract screening
757	Cao, S. Q., W. J. Hao, H. Wang, Z. H. Sun, og J. Y. Zhou. «Prediction of Effective Wind Speed at Hub of Wind Turbine Based on Lidar-Armax». Laser & Optoelectronics Progress 57, nr. 17 (2020): 7. https://doi.org/10.3788/lop57.171407.	Excluded	Excluded during title and abstract screening
758	Cao, W. Q., og C. Zhang. «A Collaborative Compound Neural Network Model for Soil Heavy Metal Content Prediction». Ieee Access 8 (2020): 129497–509. https://doi.org/10.1109/access.2020.3009248.	Excluded	Excluded during title and abstract screening
759	Cao, X., Z. G. Wen, J. J. Xu, D. De Clercq, Y. H. Wang, og Y. Tao. «Many-objective optimization of technology implementation in the industrial symbiosis system based on a modified NSGA-III». Journal of Cleaner Production 245 (2020): 18. https://doi.org/10.1016/j.jclepro.2019.118810.	Excluded	Excluded during title and abstract screening
760	Cao, Z. J. «Evolutionary optimization of artificial neural network using an interactive phase-based optimization algorithm for chaotic time series prediction». Soft Computing 24, nr. 22 (2020): 17093–109. https://doi.org/10.1007/s00500-020-05002-7.	Excluded	Excluded during title and abstract screening
761	Capato, T., J. Miranda, F. Santos, R. Cury, og E. Barbosa. «Screening risk of falls in Parkinson’s disease population living in underserved areas». Movement Disorders 38 (2023): S805–S805.	Excluded	Excluded during title and abstract screening
762	Capiau, A., L. Huys, E. van Poelgeest, N. van der Velde, M. Petrovic, og A. Somers. «Therapeutic dilemmas with benzodiazepines and Z-drugs: insomnia and anxiety disorders versus increased fall risk: a clinical review». European Geriatric Medicine 28 (2022): 28. https://doi.org/10.1007/s41999-022-00731-4.	Excluded	Excluded during title and abstract screening
763	———. «Therapeutic dilemmas with benzodiazepines and Z-drugs: insomnia and anxiety disorders versus increased fall risk: a clinical review». European Geriatric Medicine 14, nr. 4 (2023): 697–708. https://doi.org/10.1007/s41999-022-00731-4.	Excluded	Excluded during title and abstract screening
764	Capkova, M., M. Veleminsky, V. Benesova, og M. Grivna. «Children, youth and water-related injuries. [Czech]». Cesko-Slovenska Pediatrie 60, nr. 4 (2005): 237–44.	Excluded	Excluded during title and abstract screening
765	Cappell, M. S. «Injury to endoscopic personnel from tripping over exposed cords, wires, and tubing in the endoscopy suite: a preventable cause of potentially severe workplace injury». Digestive Diseases & Sciences 55, nr. 4 (2010): 947–51. https://doi.org/10.1007/s10620-009-0923-0.	Excluded	Excluded during title and abstract screening
766	Cappelle, S. I., I. Ramon, C. Dekelver, S. Rozenberg, F. Baleanu, R. Karmali, M. Rubinstein, mfl. «Distribution of clinical risk factors for fracture in a Brussels cohort of postmenopausal women: The FRISBEE study and comparison with other major cohort studies». Maturitas 106 (2017): 1–7. https://doi.org/10.1016/j.maturitas.2017.08.010.	Excluded	Excluded during title and abstract screening
767	Cappola, A. R. «Preface». Endocrinology and Metabolism Clinics of North America 42, nr. 2 (2013): xvii–xviii. https://doi.org/10.1016/j.ecl.2013.04.001.	Excluded	Excluded during title and abstract screening
768	Capps, N., M. Evans, T. McCormack, J. Procter-King, G. Davis, S. Findlay, C. Weston, og J. Morrell. «Best practice principles for cholesterol lowering». British Journal of Primary Care Nursing: Cardiovascular Disease, Diabetes & Kidney Care 4 (2007): 4–13.	Excluded	Excluded during title and abstract screening
769	Capra, M., S. Sapienza, P. Motto Ros, A. Serrani, M. Martina, A. Puiatti, P. Bonato, og D. Demarchi. «Assessing the Feasibility of Augmenting Fall Detection Systems by Relying on UWB-Based Position Tracking and a Home Robot». Sensors 20, nr. 18 (2020): 18. https://doi.org/10.3390/s20185361.	Excluded	Excluded during title and abstract screening
770	Carlson, C., S. E. Merel, og M. Yukawa. «Geriatric syndromes and geriatric assessment for the generalist». Medical Clinics of North America 99, nr. 2 (2015): 263–79. https://doi.org/10.1016/j.mcna.2014.11.003.	Excluded	Excluded during title and abstract screening
771	Carlson, N. S., og N. K. Lowe. «Intrapartum management associated with obesity in nulliparous women». Journal of Midwifery and Women’s Health 59, nr. 1 (2014): 43–53. https://doi.org/10.1111/jmwh.12073.	Excluded	Excluded during title and abstract screening
772	Carlson, T., S. York, og J. Primomo. «The utilization of geographic information systems to create a site selection strategy to disseminate an older adult fall prevention program». Social Science Journal 48, nr. 1 (2011): 159–74. https://doi.org/10.1016/j.soscij.2010.09.002.	Excluded	Excluded during title and abstract screening
773	Carnevale, V., E. Romagnoli, L. D’Erasmo, og E. D’Erasmo. «Bone damage in type 2 diabetes mellitus». Nutrition Metabolism & Cardiovascular Diseases 24, nr. 11 (2014): 1151–57. https://doi.org/10.1016/j.numecd.2014.06.013.	Excluded	Excluded during title and abstract screening
774	Caron, A., W. T. Gallo, L. L. Durbin, og T. J. Mielenz. «Relationship Between Falls and Complementary and Alternative Medicine Use Among Community-Dwelling Older Adults». Journal of Alternative & Complementary Medicine 23, nr. 1 (2017): 41–44. https://doi.org/10.1089/acm.2016.0095.	Excluded	Excluded during title and abstract screening
775	Carpenter, C. R., M. S. Avidan, T. Wildes, S. Stark, S. A. Fowler, og A. X. Lo. «Predicting geriatric falls following an episode of emergency department care: A systematic review». Academic Emergency Medicine 21, nr. 10 (2014): 1069–82. https://doi.org/10.1111/acem.12488.	Excluded	Excluded during title and abstract screening
776	Carpenter, C. R., K. Heard, S. Wilber, A. A. Ginde, K. Stiffler, L. W. Gerson, N. S. Wenger, og D. K. Miller. «Research priorities for high-quality geriatric emergency care: Medication management, screening, and prevention and functional assessment». Academic Emergency Medicine 18, nr. 6 (2011): 644–54. https://doi.org/10.1111/j.1553-2712.2011.01092.x.	Excluded	Excluded during title and abstract screening
777	Carpenter, C. R., M. N. Shah, F. M. Hustey, K. Heard, L. W. Gerson, og D. K. Miller. «High Yield Research Opportunities in Geriatric Emergency Medicine: Prehospital Care, Delirium, Adverse Drug Events, and Falls». Journals of Gerontology Series a-Biological Sciences and Medical Sciences 66, nr. 7 (2011): 775–83. https://doi.org/10.1093/gerona/glr040.	Excluded	Excluded during title and abstract screening
778	Carpenter, H., S. Audsley, C. Coupland, J. Gladman, D. Kendrick, N. Lafond, P. Logan, mfl. «PHysical activity Implementation Study In Community-dwelling AduLts (PHISICAL): study protocol». Injury Prevention 25, nr. 5 (2019): 453–58. https://doi.org/10.1136/injuryprev-2017-042627.	Excluded	Excluded during title and abstract screening
779	Carr, Catherine. «Preventing Falls by Improving the Culture of Safety», nr. D.N.P. (2013): 106 p-106 p.	Excluded	Excluded during title and abstract screening
780	Carr, Hester, Joshua Crotto, Shaban Demirel, Stephanie Fisher, Leona Logue, Meghan Marcott, Lacey Rose Miller, Mary Mochnal, og Patricia Scheans. «A System-Wide Approach to Prevention of In-Hospital Newborn Falls». MCN: The American Journal of Maternal Child Nursing 44, nr. 2 (2019): 100–107. https://doi.org/10.1097/NMC.0000000000000516.	Excluded	Excluded during title and abstract screening
781	Carroll, C., L. A. Arnold, B. Eberlein, C. Westenberger, K. Colfer, A. M. Naidech, K. Ramsey, og C. Sturgeon. «Comparison of Two Different Models to Predict Fall Risk in Hospitalized Patients». Joint Commission Journal on Quality & Patient Safety 48, nr. 1 (2022): 33–39. https://doi.org/10.1016/j.jcjq.2021.09.009.	Excluded	Excluded during title and abstract screening
782	Carroll-Solomon, P. A., V. Christian, D. S. Denny, V. N. Nordan, M. F. Therriault, og R. Van Wicklen. «Preserving residents’ rights in long-term care settings: a values-based approach to restraint reduction». Journal for Healthcare Quality 22, nr. 4 (2000): 10–19.	Excluded	Excluded during title and abstract screening
783	Cartei, A., E. Mossello, A. Ceccofiglio, G. Rubbieri, G. Polidori, C. Ranalli, A. Cammilli, mfl. «Independent, Differential Effects of Delirium on Disability and Mortality Risk After Hip Fracture». Journal of the American Medical Directors Association 23(4) (2022): 654-659.e1. https://doi.org/10.1016/j.jamda.2021.10.021.	Excluded	Excluded during title and abstract screening
784	Carter, E. L., S. A. M. Hallen, G. W. Welch, E. N. Gordon, og M. G. Parker. «Exploring attitudinal barriers to participation in inpatient fall risk assessment using the Theoretical Domains Framework: A survey of providers». Health Science Reports 7, nr. 4 (2024): 9. https://doi.org/10.1002/hsr2.2000.	Excluded	Excluded during title and abstract screening
785	Casey, C. M., J. M. Caulley, A. F. Fox, og M. O. Hodges. «Improving Primary Care Fall Risk Management: Adoption of Practice Changes after a Geriatric Mini-Fellowship». Journal of Clinical Outcomes Management 27, nr. 6 (2020): 270–80. https://doi.org/10.12788/jcom.0026.	Excluded	Excluded during title and abstract screening
786	Casey, C. M., E. M. Parker, G. Winkler, X. Liu, G. H. Lambert, og E. Eckstrom. «Lessons Learned From Implementing CDC’s STEADI Falls Prevention Algorithm in Primary Care». Gerontologist 57, nr. 4 (2017): 787–96.	Excluded	Excluded during title and abstract screening
787	Casey, M. M., M. Wakefield, A. F. Coburn, I. S. Moscovice, og S. Loux. «Prioritizing patient safety interventions in small and rural hospitals». Joint Commission Journal on Quality & Patient Safety 32, nr. 12 (2006): 693–702.	Excluded	Excluded during title and abstract screening
788	Castaldo, R., P. Melillo, R. Izzo, N. De Luca, og L. Pecchia. «Fall Prediction in Hypertensive Patients via Short-Term HRV Analysis». IEEE Journal of Biomedical and Health Informatics 21, nr. 2 (2017): 399–406. https://doi.org/10.1109/jbhi.2016.2543960.	Excluded	Excluded during title and abstract screening
789	Castaño-Amorós, J., og P. Gil. «Measuring Object Rotation via Visuo-Tactile Segmentation of Grasping Region». Ieee Robotics and Automation Letters 8, nr. 8 (2023): 4537–44. https://doi.org/10.1109/lra.2023.3285471.	Excluded	Excluded during title and abstract screening
790	Castellini, G., S. Gianola, E. Stucovitz, I. Tramacere, G. Banfi, og L. Moja. «Diagnostic test accuracy of an automated device as a screening tool for fall risk assessment in community-residing elderly: A STARD compliant study». Medicine 98, nr. 39 (2019): e17105. https://doi.org/10.1097/MD.0000000000017105.	Excluded	Excluded during title and abstract screening
791	Castiglia, S. F., D. Trabassi, C. Conte, A. Ranavolo, G. Coppola, G. Sebastianelli, C. Abagnale, mfl. «Multiscale Entropy Algorithms to Analyze Complexity and Variability of Trunk Accelerations Time Series in Subjects with Parkinson’s Disease». Sensors 23, nr. 10 (2023): 20. https://doi.org/10.3390/s23104983.	Excluded	Excluded during title and abstract screening
792	Castillo, E., K. Ko, J. Howard, G. Vilke, J. Killeen, R. Hsia, og J. Brennan. «30-Day Return ED Visits: Opportunities for Preventative Fall Screening among Senior ED Patients». Journal of the American Geriatrics Society 65 (2017): S187–88.	Excluded	Excluded during title and abstract screening
793	Castillo-Tejas, J., J. F. Alvarado, G. Gonzalez-Alatorre, G. Luna-Barcenas, I. C. Sanchez, R. Macias-Salinas, og O. Manero. «Nonequilibrium molecular dynamics of the rheological and structural properties of linear and branched molecules. Simple shear and poiseuille flows; instabilities and slip». Journal of Chemical Physics 123, nr. 5 (2005): 054907.	Excluded	Excluded during title and abstract screening
794	Castle, S. C. «New Strategies for Falls Prevention». Clinics in Geriatric Medicine 35, nr. 2 (2019): xi–xiv. https://doi.org/10.1016/j.cger.2019.02.001.	Excluded	Excluded during title and abstract screening
795	Castro, V. M., T. H. McCoy, A. Cagan, H. R. Rosenfield, S. N. Murphy, S. E. Churchill, I. S. Kohane, og R. H. Perlis. «Stratification of risk for hospital admissions for injury related to fall: cohort study». BMJ 349 (2014): g5863. https://doi.org/10.1136/bmj.g5863.	Excluded	Excluded during title and abstract screening
796	Castro-Lionard, K., P. Dargent-Molina, C. Fermanian, R. Gonthier, og B. Cassou. «Use of calcium supplements, vitamin D supplements and specific osteoporosis drugs among French women aged 75-85 years: patterns of use and associated factors». Drugs & Aging 30, nr. 12 (2013): 1029‐1038. https://doi.org/10.1007/s40266-013-0121-9.	Excluded	Excluded during title and abstract screening
797	Catalano, K., og K. Fickenscher. «Complying with the 2008 National Patient Safety Goals». AORN Journal 87, nr. 3 (2008): 547–56. https://doi.org/10.1016/j.aorn.2007.12.029.	Excluded	Excluded during title and abstract screening
798	Catchpoole, J., G. Nanda, K. Vallmuur, og G. Nand. «391 Application of a machine learning-based decision support tool in injury surveillance system». … prevention, 2022. https://search.proquest.com/openview/fe736099ddb8bf08670536f314eb6d67/1?pq-origsite=gscholar&cbl=2041067.	Excluded	Excluded during title and abstract screening
799	Cates, B., T. Sim, H. M. Heo, B. Kim, H. Kim, og J. H. Mun. «A Novel Detection Model and Its Optimal Features to Classify Falls from Low- and High-Acceleration Activities of Daily Life Using an Insole Sensor System». Sensors 18, nr. 4 (2018). https://doi.org/10.3390/s18041227.	Excluded	Excluded during title and abstract screening
800	Cattaneo, D., E. Gervasoni, E. Pupillo, E. Bianchi, I. Aprile, I. Imbimbo, R. Russo, mfl. «Educational and Exercise Intervention to Prevent Falls and Improve Participation in Subjects With Neurological Conditions: The NEUROFALL Randomized Controlled Trial». Frontiers in neurology [electronic resource]. 10 (2019): 865. https://doi.org/10.3389/fneur.2019.00865.	Excluded	Excluded during title and abstract screening
801	Cattelani, L., P. Palumbo, L. Palmerini, S. Bandinelli, C. Becker, F. Chesani, og L. Chiari. «FRAT-up, a Web-based fall-risk assessment tool for elderly people living in the community». Journal of Medical Internet Research 17, nr. 2 (2015): e41. https://doi.org/10.2196/jmir.4064.	Excluded	Excluded during title and abstract screening
802	Cavalcante, P. A., M. A. Sehili, M. Herbin, D. Istrate, F. Blanchard, J. Boudy, og B. Dorizzi. «First steps in adaptation of an evidential network for data fusion in the framework of medical remote monitoring». Annual International Conference Of The IEEE Engineering In Medicine And Biology Society 2012 (2012): 2044–47. https://doi.org/10.1109/EMBC.2012.6346360.	Excluded	Excluded during title and abstract screening
803	Cavallo, A., G. De Maria, C. Natale, og S. Pirozzi. «Slipping detection and avoidance based on Kalman filter». Mechatronics 24, nr. 5 (2014): 489–99. https://doi.org/10.1016/j.mechatronics.2014.05.006.	Excluded	Excluded during title and abstract screening
804	Cecil, E., A. Bottle, A. Esmail, S. Wilkinson, C. Vincent, og P. P. Aylin. «Investigating the association of alerts from a national mortality surveillance system with subsequent hospital mortality in England: an interrupted time series analysis». BMJ Quality & Safety 27, nr. 12 (2018): 965–73. https://doi.org/10.1136/bmjqs-2017-007495.	Excluded	Excluded during title and abstract screening
805	Cederbom, S., E. Rydwik, A. Söderlund, E. Denison, K. Frändin, og P. von Heideken Wågert. «A behavioral medicine intervention for older women living alone with chronic pain - a feasibility study». Clinical Interventions In Aging 9 (2014): 1383‐1397. https://doi.org/10.2147/CIA.S66943.	Excluded	Excluded during title and abstract screening
806	Cela, A., J. J. Yebes, R. Arroyo, L. M. Bergasa, R. Barea, og E. Lopez. «Complete low-cost implementation of a teleoperated control system for a humanoid robot». Sensors 13, nr. 2 (2013): 1385–1401. https://doi.org/10.3390/s130201385.	Excluded	Excluded during title and abstract screening
807	Celebi, A. T., M. Barisik, og A. Beskok. «Surface charge-dependent transport of water in graphene nano-channels». Microfluidics and Nanofluidics 22, nr. 1 (2018). https://doi.org/10.1007/s10404-017-2027-z.	Excluded	Excluded during title and abstract screening
808	Cen, J. Y., og T. Dutta. «Development and Evaluation of a Slip Detection Algorithm for Walking on Level and Inclined Ice Surfaces». Sensors 22, nr. 6 (2022): 18. https://doi.org/10.3390/s22062370.	Excluded	Excluded during title and abstract screening
809	Cerqueiro-Pequeño, J., og A. Comesaña-Campos. «Design and development of a new methodology based on expert systems applied to the prevention of indoor radon gas exposition risks». International Journal of …, 2021. https://www.mdpi.com/946856.	Excluded	Excluded during title and abstract screening
810	Chacko, Bejoy, Ahmed Latef Abujaber, og Jinson Karayil James. «Evaluation of an early screening tool for detection and prevention of fall in Emergency Department». Journal of Emergency Medicine, Trauma & Acute Care, 2016, 68–68. https://doi.org/10.5339/jemtac.2016.icepq.70.	Excluded	Excluded during title and abstract screening
811	Chae, J., I. Cho, A. Yoo, og Y. Kim. «Analysis of a Locally Controlled Vocabulary in an Electronic Health Records for Evidence-Based Inpatient Fall-Prevention Care». Studies in Health Technology & Informatics 250 (2018): 79.	Excluded	Excluded during title and abstract screening
812	Chaeibakhsh, S., R. S. Novin, og T. Hermans. «Optimizing hospital room layout to reduce the risk of patient falls». arXiv preprint arXiv …, 2021. https://arxiv.org/abs/2101.03210.	Excluded	Excluded during title and abstract screening
813	Chafi, M. R. S., H. G. Narm, og A. A. Kalat. «Calibration of fluxgate sensor using least square method and particle swarm optimization algorithm». Journal of Magnetism and Magnetic Materials 570 (2023): 9. https://doi.org/10.1016/j.jmmm.2023.170364.	Excluded	Excluded during title and abstract screening
814	Chagas, A. D. S. das, L. Lovisolo, M. P. Tcheou, og Jbde Souza. «A proposal for fall-risk detection of hospitalized patients from wireless channel state information using Internet of Things devices». Engineering Applications of Artificial Intelligence 133 (2024): 15. https://doi.org/10.1016/j.engappai.2024.108628.	Excluded	Excluded during title and abstract screening
815	Chahal, A., og N. Malhotra. «Screening in healthy individuals for risk of falls by employing various tools: A clinical study». Bioscience Biotechnology Research Communications 11, nr. 2 (2018): 224–30. https://doi.org/10.21786/bbrc/11.1/5.	Excluded	Excluded during title and abstract screening
816	Chai, H. H., Y. Lu, C. Fang, Y. D. Li, Y. J. Kang, C. M. Li, og L. Yu. «3D-Printed seed planter and well array for high-throughput seed germination screening». Integrative Biology:Quantitative Biosciences from Nano to Macro 10, nr. 1 (2018): 67–73. https://doi.org/10.1039/c7ib00178a.	Excluded	Excluded during title and abstract screening
817	Chaieb, S., A. Ben Mrad, og B. Hnich. «From Personal Observations to Recommendation of Tailored Interventions based on Causal Reasoning: a case study of Falls Prevention in Elderly Patients». International Journal of Medical Informatics 163 (2022): 104765. https://doi.org/10.1016/j.ijmedinf.2022.104765.	Excluded	Excluded during title and abstract screening
818	Chaieb, S., B. Hnich, og A. Ben Mrad. «Data obsolescence detection in the light of newly acquired valid observations». Applied Intelligence 52, nr. 14 (2022): 16532–54. https://doi.org/10.1007/s10489-022-03212-0.	Excluded	Excluded during title and abstract screening
819	Chaieb, S., A. B. Mrad, og B. Hnich. «Obsolete personal information update system: towards the prevention of falls in the elderly». Applied Intelligence, 2023. https://doi.org/10.1007/s10489-022-04289-3.	Excluded	Excluded during title and abstract screening
820	Chaitoff, A., R. J. Desai, N. K. Choudhry, K. T. Jungo, N. Haff, og J. C. Lauffenburger. «Assessing the Risk for Falls in Older Adults After Initiating Gabapentin Versus Duloxetine». Annals of Internal Medicine, 2025, 13. https://doi.org/10.7326/annals-24-00636.	Excluded	Excluded during title and abstract screening
821	Chakraborty, N., og A. Ghosal. «Dynamic modeling and simulation of a wheeled mobile robot for traversing uneven terrain without slip». Journal of Mechanical Design 127, nr. 5 (2005): 901–9. https://doi.org/10.1115/1.1867503.	Excluded	Excluded during title and abstract screening
822	Chambers, R., H. Patel, S. Littlepage, A. Lee, L. Melgar, A. Slimp, C. Gaydos, A. Rompalo, og L. Tingey. «Falling short: suboptimal sti screening among high risk native american adults». Sexually transmitted diseases 47, nr. 9 SUPPL 2 (2020): S137‐S138.	Excluded	Excluded during title and abstract screening
823	Chan, C. L., og C. L. Chen. «A cautious PSO with conditional random». Expert Systems with Applications 42, nr. 8 (2015): 4120–25. https://doi.org/10.1016/j.eswa.2014.12.046.	Excluded	Excluded during title and abstract screening
824	Chan, D. K., C. Sherrington, V. Naganathan, Y. H. Xu, J. Chen, A. Ko, I. Kneebone, og R. Cumming. «Key issues to consider and innovative ideas on fall prevention in the geriatric department of a teaching hospital». Australasian Journal on Ageing 37, nr. 2 (2018): 140–43. https://doi.org/10.1111/ajag.12528.	Excluded	Excluded during title and abstract screening
825	Chan, H., M. J. Yang, H. Y. Wang, H. R. Zheng, S. McClean, R. Sterritt, og R. E. Mayagoitia. «Assessing Gait Patterns of Healthy Adults Climbing Stairs Employing Machine Learning Techniques». International Journal of Intelligent Systems 28, nr. 3 (2013): 257–70. https://doi.org/10.1002/int.21568.	Excluded	Excluded during title and abstract screening
826	Chan, J. K. Y., P. Klainin-Yobas, Y. Chi, og J. K. E. Gan. «The effectiveness of e-interventions on fall, neuromuscular functions and quality of life in community-dwelling older adults: a systematic review and meta …». International journal of … 113 (2021). https://doi.org/10.1016/j.ijnurstu.2020.103784.	Excluded	Excluded during title and abstract screening
827	Chan, L. L. Y., T. C. M. Choi, S. R. Lord, og M. A. Brodie. «Development and large-scale validation of the Watch Walk wrist-worn digital gait biomarkers». Scientific Reports 12, nr. 1 (2022): 11. https://doi.org/10.1038/s41598-022-20327-z.	Excluded	Excluded during title and abstract screening
828	Chan, L. L. Y., K. S. van Schooten, S. R. Lord, K. Delbaere, og M. Brodie. «Short Daily-Life Walking Bouts and Poor Self-Reported Health Predict the Onset of Depression in Community-Dwelling Older People: A 2-Year Longitudinal Cohort Study». Journal of the American Medical Directors Association 23, nr. 7 (2022): 1242-+. https://doi.org/10.1016/j.jamda.2021.12.042.	Excluded	Excluded during title and abstract screening
829	Chan, M., og S. Rone-Adams. «Outcome Measures for Mild Balance and Cognitive Decline in a Pre-Old Adult: A Case Report». Internet Journal of Allied Health Sciences and Practice 14, nr. 4 (2016): 12.	Excluded	Excluded during title and abstract screening
830	Chancler, Colleen. «The Health Status of Older Adults Discharged Home from an Acute Care Hospital: A Descriptive Study». Health Status of Older Adults Discharged Home from an Acute Care Hospital: A Descriptive Study, 2017, 1–1.	Excluded	Excluded during title and abstract screening
831	Chander, H., A. Shojaei, og S. Deb. «Impact of virtual reality–Generated construction environments at different heights on postural stability and fall risk». … Health & Safety 69, nr. 1 (2021): 32–40. https://doi.org/10.1177/2165079920934000.	Excluded	Excluded during title and abstract screening
832	Chander, H., C. Wade, J. C. Garner, og A. C. Knight. «Slip initiation in alternative and slip-resistant footwear». International Journal of Occupational Safety & Ergonomics 23, nr. 4 (2017): 558–69. https://doi.org/10.1080/10803548.2016.1262498.	Excluded	Excluded during title and abstract screening
833	Chandra, A., P. Y. Takahashi, R. G. McCoy, G. J. Hanson, R. Chaudhry, C. B. Storlie, D. L. Roellinger, P. A. Rahman, og J. M. Naessens. «Use of a Computerized Algorithm to Evaluate the Proportion and Causes of Potentially Preventable Readmissions Among Patients Discharged to Skilled Nursing Facilities». Journal of the American Medical Directors Association 22(5) (2021): 1060–66. https://doi.org/1…	Excluded	Excluded during title and abstract screening
834	Chandra, I., N. Sivakumar, C. B. Gokulnath, og P. Parthasarathy. «IoT based fall detection and ambient assisted system for the elderly». Cluster Computing-the Journal of Networks Software Tools and Applications 22 (2019): 2517–25. https://doi.org/10.1007/s10586-018-2329-2.	Excluded	Excluded during title and abstract screening
835	Chang, B. S., W. Q. Xi, J. Z. Lin, og Z. Y. Shao. «UAV path planning based on improved dung beetle algorithm with multiple strategy integration». Proceedings of the Institution of Mechanical Engineers Part G-Journal of Aerospace Engineering, 2024, 18. https://doi.org/10.1177/09544100241288723.	Excluded	Excluded during title and abstract screening
836	Chang, C. H., C. H. Yeh, C. C. Chang, og Y. C. Lin. «Interactive Somatosensory Games in Rehabilitation Training for Older Adults With Mild Cognitive Impairment: Usability Study». JMIR Serious Games 10, nr. 3 (2022): e38465. https://doi.org/10.2196/38465.	Excluded	Excluded during title and abstract screening
837	Chang, C. Y., J. M. Kim, og Y. H. Kim. «A Design of Prototype 1C2M Railway Vehicle Propulsion Control System Considering Slip Reduction of Traction Motor». Journal of Electrical Engineering & Technology 10, nr. 1 (2015): 429–35. https://doi.org/10.5370/jeet.2015.10.1.429.	Excluded	Excluded during title and abstract screening
838	Chang, Connie Y., Elisabeth Goldstein, Nitin Agarwal, og Kenneth G. Swan. «Ether in the developing world: rethinking an abandoned agent». BMC Anesthesiology 15 (2015): 1–5. https://doi.org/10.1186/s12871-015-0128-3.	Excluded	Excluded during title and abstract screening
839	Chang, E. C., C. A. Cheng, og L. S. Yang. «Nonsingular Terminal Sliding Mode Control Based on Binary Particle Swarm Optimization for DC-AC Converters». Energies 12, nr. 11 (2019): 14. https://doi.org/10.3390/en12112099.	Excluded	Excluded during title and abstract screening
840	Chang, K. C., J. Luo, H. Q. Deng, Q. B. Li, og R. J. Zheng. «Cascading Fault Prevention of Power Grid Based on Key Power Generation Nodes». … 5-7, 2020, Ho Chi Minh …, 2021. https://doi.org/10.1007/978-981-33-6420-2_13.	Excluded	Excluded during title and abstract screening
841	Chang, W. Y., P. Soma, H. Chen, H. Chang, og C. W. Tsai. «A Hybrid Firefly with Dynamic Multi-swarm Particle Swarm Optimization for WSN Deployment». Journal of Internet Technology 24, nr. 4 (2023): 825–36. https://doi.org/10.53106/160792642023072404001.	Excluded	Excluded during title and abstract screening
842	Chang, Y., W. Y. Zheng, Y. J. Chen, Q. J. Guo, J. H. Ma, og P. Zhao. «Application of Nutritional Risk Screening 2002 in the investigation of nutritional risks, undernutrition, and nutritional support among inpatients in tertiary hospitals in Tianjin. [Chinese]». Chinese Journal of Clinical Nutrition 18, nr. 5 (2010): 272–75. https://doi.org/10.3760/cma.j.issn.1674-635X.2010.05.003.	Excluded	Excluded during title and abstract screening
843	Chankavee, N., S. Amatachaya, T. Hunsawong, T. Thaweewannakij, og L. Mato. «The 7th cervical vertebra wall distance (C7WD) identifies balance control, functional mobility and the risk of multiple falls in elderly community-dwelling women with thoracic hyperkyphosis». Journal of Back and Musculoskeletal Rehabilitation 36(2) (2023): 485–92. https://doi.org/10.3233/BMR-220105.	Excluded	Excluded during title and abstract screening
844	Chantanachai, T., D. L. Sturnieks, S. R. Lord, J. C. T. Close, S. E. Kurrle, K. Delbaere, N. Payne, R. Savage, og M. E. Taylor. «Effect of cognitive training on cognitive function in community-dwelling older people with mild-to-moderate dementia: A single-blind randomised controlled trial». Australasian Journal on Ageing 43, nr. 3 (2024): 491–502. https://doi.org/10.1111/ajag.13283.	Excluded	Excluded during title and abstract screening
845	Chapa, J. «Transmission and interpretation of the New Testament. Dialogue from the translation». Teologia Y Vida 60, nr. 1 (2019): 41–67.	Excluded	Excluded during title and abstract screening
846	Chapman, Stephen, og Simon Thomas. «Falls and the rise of the GP contract: An EMIS web protocol and template to help identify frail patients». British Journal of Community Nursing 22, nr. 11 (2017): 554–56. https://doi.org/10.12968/bjcn.2017.22.11.554.	Excluded	Excluded during title and abstract screening
847	Chari, S., P. McRae, P. Varghese, K. Ferrar, og T. P. Haines. «Predictors of fracture from falls reported in hospital and residential care facilities: a cross-sectional study». BMJ Open 3, nr. 8 (2013): 01. https://doi.org/10.1136/bmjopen-2013-002948.	Excluded	Excluded during title and abstract screening
848	Chary, A., E. Brickhouse, B. Torres, L. Cameron-Comasco, S. Lee, B. Punches, R. M. Skains, mfl. «Physical therapy consultation in the emergency department for older adults with falls: A qualitative study». Journal of the American College of Emergency Physicians open 4, nr. 2 (2023): e12941. https://doi.org/10.1002/emp2.12941.	Excluded	Excluded during title and abstract screening
849	Chase, C. A., K. Mann, S. Wasek, og M. Arbesman. «Systematic review of the effect of home modification and fall prevention programs on falls and the performance of community-dwelling older adults». American Journal of Occupational Therapy 66, nr. 3 (2012): 284–91. https://doi.org/10.5014/ajot.2012.005017.	Excluded	Excluded during title and abstract screening
850	Chatters, Robin, Helen Snooks, Sarah Gaze, og Marina Koniotou. «Trials and tribulations: the story of the safer 2 study». Emergency Medicine Journal 32, nr. 5 (2015): e4–e4. https://doi.org/10.1136/emermed-2015-204880.11.	Excluded	Excluded during title and abstract screening
851	Chaubey, I., L. Chiang, M. W. Gitau, og S. Mohamed. «Effectiveness of best management practices in improving water quality in a pasture-dominated watershed». Journal of Soil and Water Conservation 65, nr. 6 (2010): 424–37. https://doi.org/10.2489/jswc.65.6.424.	Excluded	Excluded during title and abstract screening
852	Chaudhuri, S., H. Thompson, og G. Demiris. «Fall Detection Devices and Their Use With Older Adults : A Systematic Review». Journal of Geriatric Physical Therapy 37, nr. 4 (2014): 178–96. https://doi.org/10.1519/JPT.0b013e3182abe779.	Excluded	Excluded during title and abstract screening
853	Che, J., T. Kim, S. Pyo, J. Park, B. An, og T. Park. «Prevention of Wildfires Using an AI-Based Open Conductor Fault Detection Method on Overhead Line». Energies 16, nr. 5 (2023). https://doi.org/10.3390/en16052366.	Excluded	Excluded during title and abstract screening
854	Che, Y. B., Y. S. Liu, Z. Cheng, og J. A. Zhang. «SOC and SOH Identification Method of Li-Ion Battery Based on SWPSO-DRNN». Ieee Journal of Emerging and Selected Topics in Power Electronics 9, nr. 4 (2021): 4050–61. https://doi.org/10.1109/jestpe.2020.3004972.	Excluded	Excluded during title and abstract screening
855	Cheatle, M. D., og C. Barker. «Improving opioid prescription practices and reducing patient risk in the primary care setting». Journal of Pain Research 7 (2014): 301–11. https://doi.org/10.2147/JPR.S37306.	Excluded	Excluded during title and abstract screening
856	Checa-Lopez, M., M. Oviedo-Briones, A. Pardo-Gomez, J. Gonzales-Turin, T. Guevara-Guevara, J. A. Carnicero, S. Alamo-Ascencio, mfl. «FRAILTOOLS study protocol: a comprehensive validation of frailty assessment tools to screen and diagnose frailty in different clinical and social settings and to provide instruments for integrated care in older adults». BMC Geriatrics 19, nr. 1 (2019): 86. https://d…	Excluded	Excluded during title and abstract screening
857	Cheek, P., L. Nikpour, og H. D. Nowlin. «Aging well with smart technology». Nursing Administration Quarterly 29, nr. 4 (2005): 329–38.	Excluded	Excluded during title and abstract screening
858	Cheena, M., og S. R. Rammohan. «Detection and Prevention of Phishing Attacks in DDoS Using Collaborative Learning Algorithm». academia.edu, u.å. https://www.academia.edu/download/100213916/Detection_and_Prevention_of_Phishing_Attacks_in_DDoS_Using_Collaborative_Learning_Algorithm.pdf.	Excluded	Excluded during title and abstract screening
859	Chellappa, V., U. R. Salve, R. Y. M. Li, og R. Liias. «A knowledge-based approach for enhancing fall prevention in the construction industry». Journal of Statistics & Management Systems 23, nr. 2 (2020): 373–78. https://doi.org/10.1080/09720510.2020.1736320.	Excluded	Excluded during title and abstract screening
860	Chen, B., C. Chen, J. Hu, Z. Sayeed, J. Qi, H. F. Darwiche, B. E. Little, mfl. «Computer Vision and Machine Learning-Based Gait Pattern Recognition for Flat Fall Prediction». Sensors 22, nr. 20 (2022): 19. https://doi.org/10.3390/s22207960.	Excluded	Excluded during title and abstract screening
861	Chen, B. W., Z. G. Wang, N. Q. Lv, Y. M. Cheng, og A. M. Dang. «The role of cardiac pacing in carotid sinus syndrome: a meta-analysis». Clinical Autonomic Research 24, nr. 3 (2014): 127–34. https://doi.org/10.1007/s10286-014-0238-x.	Excluded	Excluded during title and abstract screening
862	Chen, C. H., S. Y. Lin, J. C. Chen, T. C. Lee, og C. J. Ho. «Fracture liaison service decreases mortalityafter hip fracture». Osteoporosis international. Conference: IOF regionals: 6th asia-pacific osteoporosis meeting. Singapore 27 (2016): S701‐S702. https://doi.org/10.1007/s00198-016-3746-9.	Excluded	Excluded during title and abstract screening
863	Chen, C. H., og S. Y. Yang. «Neural fuzzy inference systems with knowledge-based cultural differential evolution for nonlinear system control». Information Sciences 270 (2014): 154–71. https://doi.org/10.1016/j.ins.2014.02.071.	Excluded	Excluded during title and abstract screening
864	Chen, C., J. P. Liu, og F. Yu. «The inversion of gravity data by using hybrid encoding genetic algorithm». Chinese Journal of Geophysics-Chinese Edition 47, nr. 1 (2004): 119–26.	Excluded	Excluded during title and abstract screening
865	Chen, C. M., I. C. Hou, H. P. Chen, og Y. C. Weng. «Design of an Electronic Reminder System for Supporting the Integerity of Nursing Records». Studies in Health Technology & Informatics 225 (2016): 830–31.	Excluded	Excluded during title and abstract screening
866	Chen, C., A. G. Winterstein, W. H. Lo-Ciganic, P. J. Tighe, og Y. J. Wei. «Concurrent use of prescription gabapentinoids with opioids and risk for fall-related injury among older US Medicare beneficiaries with chronic noncancer pain: A population-based cohort study». PLoS Medicine / Public Library of Science 19, nr. 3 (2022): e1003921. https://doi.org/10.1371/journal.pmed.1003921.	Excluded	Excluded during title and abstract screening
867	Chen, C., J. H. Xia, J. P. Liu, og G. D. Feng. «Nonlinear inversion of potential-field data using a hybrid-encoding genetic algorithm». Computers & Geosciences 32, nr. 2 (2006): 230–39. https://doi.org/10.1016/j.cageo.2005.06.008.	Excluded	Excluded during title and abstract screening
868	Chen, G. P., X. Gao, Y. J. Zhao, X. J. Xu, og Y. Jiang. «Attitude stability control for 6WID unmanned ground vehicle during steering: A collaborative controller considering minimizing tire slip energy loss». Energy 302 (2024): 15. https://doi.org/10.1016/j.energy.2024.131918.	Excluded	Excluded during title and abstract screening
869	Chen, G. P., Y. Jiang, Y. J. Tang, og X. J. Xu. «Pitch stability control of variable wheelbase 6WID unmanned ground vehicle considering tire slip energy loss and energy-saving suspension control». Energy 264 (2023): 15. https://doi.org/10.1016/j.energy.2022.126262.	Excluded	Excluded during title and abstract screening
870	Chen, G., S. Qu, Z. Li, H. Zhu, J. Dong, M. Liu, og J. Conradt. «Neuromorphic Vision-Based Fall Localization in Event Streams With Temporal-Spatial Attention Weighted Network». IEEE Transactions on Cybernetics 52, nr. 9 (2022): 9251–62. https://doi.org/10.1109/TCYB.2022.3164882.	Excluded	Excluded during title and abstract screening
871	Chen, H. «Path Planning of Mobile Robot Using Hybrid Algorithm Based on GA-IACO». Engineering Letters 30, nr. 2 (2022): 8.	Excluded	Excluded during title and abstract screening
872	Chen, H. H., L. H. Huang, W. Xiang, Y. Liu, og J. W. Xu. «Association between cognitive frailty and falls among older community dwellers in China: A Chinese longitudinal healthy longevity survey-based study». Frontiers in aging neuroscience 14 (2023): 11. https://doi.org/10.3389/fnagi.2022.1048961.	Excluded	Excluded during title and abstract screening
873	Chen, H., L. Huang, W. Xiang, Y. Liu, og J. W. Xu. «Association between cognitive frailty and falls among older community dwellers in China: A Chinese longitudinal healthy longevity survey-based study». Frontiers in aging neuroscience 14 (2022): 1048961. https://doi.org/10.3389/fnagi.2022.1048961.	Excluded	Excluded during title and abstract screening
874	———. «Association between cognitive frailty and falls among older community dwellers in China: A Chinese longitudinal healthy longevity survey-based study». Frontiers in aging neuroscience 14(no pagination) (2023). https://doi.org/10.3389/fnagi.2022.1048961.	Excluded	Excluded during title and abstract screening
875	Chen, H., Y. Li, H. Wen, og X. Hu. «YOLOv5s-gnConv: detecting personal protective equipment for workers at height». Frontiers in Public Health 11 (2023): 1225478. https://doi.org/10.3389/fpubh.2023.1225478.	Excluded	Excluded during title and abstract screening
876	Chen, H. Y., og L. Lu. «An improved coverage optimization method for video sensor networks based on whale optimization algorithm». Ieice Electronics Express, 2024, 7. https://doi.org/10.1587/elex.21.20230570.	Excluded	Excluded during title and abstract screening
877	Chen, H. Y., Y. J. Zhu, Z. P. Liang, C. Y. Chung, X. Yin, H. S. Yang, og J. R. Chen. «Energy Scheduling of Virtual Power Plants: A Data-Driven Enclosing Polyhedron Method». Ieee Transactions on Industrial Informatics, 2024, 10. https://doi.org/10.1109/tii.2024.3470906.	Excluded	Excluded during title and abstract screening
878	Chen, J. S., og S. S. Peng. «Design of longwall face support by use of neural network models». Transactions of the Institution of Mining and Metallurgy Section a-Mining Industry 108 (1999): A143–51.	Excluded	Excluded during title and abstract screening
879	Chen, J., R. Soangra, M. Grant-Beuttler, Y. A. Nanehkaran, og Y. Wen. «Dense & Attention Convolutional Neural Networks for Toe Walking Recognition». IEEE Transactions on Neural Systems & Rehabilitation Engineering 31 (2023): 2235–45. https://doi.org/10.1109/TNSRE.2023.3272362.	Excluded	Excluded during title and abstract screening
880	Chen, J. Y., L. S. Liu, K. Q. Guo, S. R. Liu, og D. W. He. «Short-Term Electricity Load Forecasting Based on Improved Data Decomposition and Hybrid Deep-Learning Models». Applied Sciences-Basel 14, nr. 14 (2024): 22. https://doi.org/10.3390/app14145966.	Excluded	Excluded during title and abstract screening
881	Chen, K., L. Chen, og G. Hu. «PSO-Incorporated Hybrid Artificial Hummingbird Algorithm with Elite Opposition-Based Learning and Cauchy Mutation: A Case Study of Shape Optimization for CSGC-Ball Curves». Biomimetics 8, nr. 4 (2023): 18. https://doi.org/10.3390/biomimetics8040377.	Excluded	Excluded during title and abstract screening
882	Chen, L. C., Y. C. Shen, L. H. Ho, og W. M. Shih. «The Fall Risk Screening Scale Is Suitable for Evaluating Adult Patient Fall». Healthcare 10, nr. 3 (2022): 11. https://doi.org/10.3390/healthcare10030510.	Excluded	Excluded during title and abstract screening
883	Chen, L., W. Han, Y. Shi, J. W. Zhang, og S. Cao. «A photovoltaic parameter identification method based on Pontogammarus maeoticus swarm optimization». Frontiers in Energy Research 11 (2023): 11. https://doi.org/10.3389/fenrg.2023.1204006.	Excluded	Excluded during title and abstract screening
884	Chen, L. P., R. X. Cui, W. S. Yan, Y. Li, og K. Y. Xu. «Optimal Gait Planning and Thruster Force Allocation for Rough Terrain Climbing of an Underwater Hexapod Robot». Ieee Transactions on Automation Science and Engineering, 2024, 14. https://doi.org/10.1109/tase.2024.3443399.	Excluded	Excluded during title and abstract screening
885	Chen, L. P., J. H. Gao, A. M. Lopes, Z. Q. Zhang, Z. B. Chu, og R. C. Wu. «Adaptive fractional-order genetic-particle swarm optimization Otsu algorithm for image segmentation». Applied Intelligence 53, nr. 22 (2023): 26949–66. https://doi.org/10.1007/s10489-023-04969-8.	Excluded	Excluded during title and abstract screening
886	Chen, L., N. Song, og Y. Ma. «Harris hawks optimization based on global cross-variation and tent mapping». Journal of Supercomputing 79, nr. 5 (2023): 5576–5614. https://doi.org/10.1007/s11227-022-04869-7.	Excluded	Excluded during title and abstract screening
887	Chen, L., Q. Y. Yi, T. Ben, Z. Y. Zhang, og Y. H. Wang. «Parameter identification of Preisach model based on velocity-controlled particle swarm optimization method». Aip Advances 11, nr. 1 (2021): 4. https://doi.org/10.1063/9.0000030.	Excluded	Excluded during title and abstract screening
888	Chen, L., H. C. Yu, H. C. Lee, Y. Chung, R. J. Shang, H. Y. Liu, C. T. Tan, og F. Lai. «Improving inpatient fall prevention strategies using interactive data repository information system». Studies in Health Technology & Informatics 201 (2014): 87–93.	Excluded	Excluded during title and abstract screening
889	Chen, L., C. Zhou, X. P. Li, og G. M. Dai. «An improved differential evolution algorithm based on suboptimal solution mutation». International Journal of Computing Science and Mathematics 8, nr. 1 (2017): 28–34.	Excluded	Excluded during title and abstract screening
890	Chen, M. N., Y. Q. Zhou, og Q. F. Luo. «An Improved Arithmetic Optimization Algorithm for Numerical Optimization Problems». Mathematics 10, nr. 12 (2022): 27. https://doi.org/10.3390/math10122152.	Excluded	Excluded during title and abstract screening
891	Chen, N. T., W. F. Ning, Y. Z. Man, og J. H. Li. «Improved Generative Adversarial Network Method for Flight Crew Dialog Speech Enhancement». Journal of Aerospace Information Systems, u.å., 8. https://doi.org/10.2514/1.I011168.	Excluded	Excluded during title and abstract screening
892	Chen, P., M. Liu, og S. Zhou. «Discrete Salp Swarm Algorithm for symmetric traveling salesman problem». Mathematical Biosciences & Engineering: MBE 20, nr. 5 (2023): 8856–74. https://doi.org/10.3934/mbe.2023389.	Excluded	Excluded during title and abstract screening
893	Chen, Ping-Ling, Hsiao-Yu Lin, Jiann Ruey Ong, og Hon-Ping Ma. «Development of a fall-risk assessment profile for community-dwelling older adults by using the National Health Interview Survey in Taiwan». BMC Public Health 20, nr. 1 (2020): 234–234. https://doi.org/10.1186/s12889-020-8286-8.	Excluded	Excluded during title and abstract screening
894	Chen, Q., Y. Diao, Y. Wang, Y. Chen, Y. Ning, G. Li, og G. Zhao. «A Precise Hip Protection System with Multi-scale Fall Warning Algorithm Based on Offset Displacement». Annual International Conference Of The IEEE Engineering In Medicine And Biology Society 2023 (2023): 1–6. https://doi.org/10.1109/EMBC40787.2023.10339954.	Excluded	Excluded during title and abstract screening
895	Chen, R. L., Z. Q. Wang, P. Song, og B. Bickel. «Computational Design of High-level Interlocking Puzzles». Acm Transactions on Graphics 41, nr. 4 (2022): 15. https://doi.org/10.1145/3528223.3530071.	Excluded	Excluded during title and abstract screening
896	Chen, S. H., C. H. Lee, B. C. Jiang, og T. L. Sun. «Using a Stacked Autoencoder for Mobility and Fall Risk Assessment via Time-Frequency Representations of the Timed Up and Go Test». Frontiers in Physiology 12 (2021): 668350. https://doi.org/10.3389/fphys.2021.668350.	Excluded	Excluded during title and abstract screening
897	Chen, S. L., og J. G. Zheng. «A hybrid grey wolf optimizer for engineering design problems». Journal of Combinatorial Optimization 47, nr. 5 (2024): 53. https://doi.org/10.1007/s10878-024-01189-9.	Excluded	Excluded during title and abstract screening
898	———. «Hybrid grey wolf optimizer for solving permutation flow shop scheduling problem». Concurrency and Computation-Practice & Experience 36, nr. 5 (2024): 18. https://doi.org/10.1002/cpe.7942.	Excluded	Excluded during title and abstract screening
899	Chen, S. S., P. Gleeson, K. Mitchell, A. O’Donnell, og S. L. Olson. «Qualitative assessment of component-specific, fall-risk screening procedures to create a fall risk screening form». Journal of Geriatric Physical Therapy 36, nr. 4 (2013): 155–61. https://doi.org/10.1519/JPT.0b013e3182862d51.	Excluded	Excluded during title and abstract screening
900	Chen, S., Y. Tian, Y. Chen, og J. B. Xi. «Transit Route Optimization for Cable Crane Exposure Reduction Using NSGA-II Algorithm Based on Neural Networks». Security and Communication Networks 2022 (2022): 12. https://doi.org/10.1155/2022/4743706.	Excluded	Excluded during title and abstract screening
901	Chen, Shu-Shi. «Assessment of fall risk in community-dwelling older persons», nr. Ph.D. (2011): 163 p-163 p.	Excluded	Excluded during title and abstract screening
902	Chen, Sy-Jou, Yi-Ju Chen, Chui-Hsuan Cheng, Hei-Fen Hwang, Chih-Yi Chen, og Mau-Roung Lin. «Comparisons of Different Screening Tools for Identifying Fracture/Osteoporosis Risk Among Community-Dwelling Older People». Medicine 95, nr. 18 (2016): e3415–e3415. https://doi.org/10.1097/MD.0000000000003415.	Excluded	Excluded during title and abstract screening
903	Chen, T. Y., S. Lee, K. W. Hsu, og O. M. Buxton. «Poor sleep health predicts the onset of a fear of falling among community-dwelling older adults». Sleep Health 10, nr. 1 (2024): 137–43. https://doi.org/10.1016/j.sleh.2023.10.007.	Excluded	Excluded during title and abstract screening
904	Chen, T. Y., P. J. Tan, og A. Chan. «Ethnicity predicts falls among community-dwelling older adults in Singapore». Geriatrics & gerontology international 18, nr. 1 (2018): 72–79. https://doi.org/10.1111/ggi.13143.	Excluded	Excluded during title and abstract screening
905	Chen, W., X. Hao, K. Yan, J. R. Lu, J. Liu, C. Y. He, F. Zhou, og X. Xu. «The Mobile Water Quality Monitoring System Based on Low-Power Wide Area Network and Unmanned Surface Vehicle». Wireless Communications & Mobile Computing 2021 (2021): 16. https://doi.org/10.1155/2021/1609612.	Excluded	Excluded during title and abstract screening
906	Chen, W., J. Lou, og C. Zhu. «Forcing switch from short- to intermediate- and long-lived states of the alphaA domain generates LFA-1/ICAM-1 catch bonds». Journal of Biological Chemistry 285, nr. 46 (2010): 35967–78. https://doi.org/10.1074/jbc.M110.155770.	Excluded	Excluded during title and abstract screening
907	Chen, X. «Vehicle Feature Recognition via A Convolutional Neural Network with An Improved Bird Swarm Algorithm». Journal of Internet Technology 24, nr. 2 (2023): 421–32. https://doi.org/10.53106/160792642023032402020.	Excluded	Excluded during title and abstract screening
908	Chen, X., F. Cheng, C. Liu, L. Cheng, og Y. Mao. «An improved Wolf pack algorithm for optimization problems: Design and evaluation». PLoS ONE [Electronic Resource] 16, nr. 8 (2021): e0254239. https://doi.org/10.1371/journal.pone.0254239.	Excluded	Excluded during title and abstract screening
909	Chen, X., L. He, K. Shi, Y. Wu, S. Lin, og Y. Fang. «Interpretable Machine Learning for Fall Prediction Among Older Adults in China». American Journal of Preventive Medicine 20 (2023): 20. https://doi.org/10.1016/j.amepre.2023.04.006.	Excluded	Excluded during title and abstract screening
910	———. «Interpretable Machine Learning for Fall Prediction Among Older Adults in China». American Journal of Preventive Medicine 65, nr. 4 (2023): 579–86. https://doi.org/10.1016/j.amepre.2023.04.006.	Excluded	Excluded during title and abstract screening
911	Chen, X. J., X. M. Li, X. W. Wang, Q. Z. Luo, og G. H. Wu. «Task Scheduling Method for Data Relay Satellite Network Considering Breakpoint Transmission». Ieee Transactions on Vehicular Technology 70, nr. 1 (2021): 844–57. https://doi.org/10.1109/tvt.2020.3046304.	Excluded	Excluded during title and abstract screening
912	Chen, X., S. Lin, Y. Zheng, L. He, og Y. Fang. «Long-term trajectories of depressive symptoms and machine learning techniques for fall prediction in older adults: Evidence from the China Health and Retirement Longitudinal Study (CHARLS)». Archives of Gerontology & Geriatrics 111 (2023): 105012. https://doi.org/10.1016/j.archger.2023.105012.	Excluded	Excluded during title and abstract screening
913	Chen, X., C. J. Lu, J. Li, og Z. C. Pan. «THE WALL EFFECT ON VENTILATED CAVITATING FLOWS IN CLOSED CAVITATION TUNNELS». Journal of Hydrodynamics 20, nr. 5 (2008): 561–66. https://doi.org/10.1016/s1001-6058(08)60095-5.	Excluded	Excluded during title and abstract screening
914	Chen, X., og K. C. Wong. «Epistasis Detection Based on Epi-GTBN». Methods in Molecular Biology 2212 (2021): 325–35. https://doi.org/10.1007/978-1-0716-0947-7_20.	Excluded	Excluded during title and abstract screening
915	Chen, Y. H., og J. L. Xu. «Applying artificial intelligence to predict falls for inpatient». Frontiers in Medicine 10(no pagination) (2023). https://doi.org/10.3389/fmed.2023.1285192.	Excluded	Excluded during title and abstract screening
916	Chen, Y. L., C. H. Liu, C. W. Yu, P. Lee, og Y. W. Kuo. «An Upper Extremity Rehabilitation System Using Efficient Vision-Based Action Identification Techniques». Applied Sciences-Basel 8, nr. 7 (2018). https://doi.org/10.3390/app8071161.	Excluded	Excluded during title and abstract screening
917	Chen, Y. P., F. F. Ran, X. M. Jin, H. Z. Liu, og Z. M. Wang. «Robust service deployment for edge computing in industrial internet with joint profit awareness and multi-server collaboration». Journal of Supercomputing 81, nr. 1 (2025): 39. https://doi.org/10.1007/s11227-024-06609-5.	Excluded	Excluded during title and abstract screening
918	Chen, Y. S., Y. X. Cai, X. R. Kang, Z. H. Zhou, X. Qi, C. T. Ying, Y. P. Zhang, og J. Tao. «Predicting the risk of sarcopenia in elderly patients with patellar fracture: development and assessment of a new predictive nomogram». Peerj 8 (2020): 20. https://doi.org/10.7717/peerj.8793.	Excluded	Excluded during title and abstract screening
919	Chen, Y., Y. Tang, V. Allen, og M. J. DeVivo. «Aging and Spinal Cord Injury: External Causes of Injury and Implications for Prevention». Top Spinal Cord Inj Rehabil 21, nr. 3 (2015): 218–26. https://doi.org/10.1309/sci2103-218.	Excluded	Excluded during title and abstract screening
920	Chen, Y., Y. Q. Wang, M. Gao, og B. Feng. «Design Method of Broad-Spectrum Optical System by Genetic Algorithm». Acta Optica Sinica 44, nr. 2 (2024): 7. https://doi.org/10.3788/aos231528.	Excluded	Excluded during title and abstract screening
921	Chen, Y., L. L. Zhu, og Q. Zhou. «Effects of drug pharmacokinetic/pharmacodynamic properties, characteristics of medication use, and relevant pharmacological interventions on fall risk in elderly patients». Therapeutics and Clinical Risk Management 10, nr. 1 (2014): 437–48. https://doi.org/10.2147/TCRM.S63756.	Excluded	Excluded during title and abstract screening
922	Chen, Z., Z. X. Wang, Q. Zhang, Z. Y. Liu, M. C. Pan, D. X. Chen, og Y. J. Xu. «Dynamic Compensation of a Fluxgate Magnetometer Based on a Hybrid Optimizing Algorithm». Applied Sciences-Basel 13, nr. 5 (2023): 20. https://doi.org/10.3390/app13052830.	Excluded	Excluded during title and abstract screening
923	Cheng, B. P., Y. W. Fang, og W. S. Peng. «Improved Sparrow Search Algorithm Based on Normal Cloud Model and Niche Recombination Strategy». Ieee Transactions on Cloud Computing 11, nr. 3 (2023): 2529–45. https://doi.org/10.1109/tcc.2022.3216541.	Excluded	Excluded during title and abstract screening
924	Cheng, G. F., C. H. Wang, og C. Xu. «A novel hyper-chaotic image encryption scheme based on quantum genetic algorithm and compressive sensing». Multimedia Tools and Applications 79, nr. 39–40 (2020): 29243–63. https://doi.org/10.1007/s11042-020-09542-w.	Excluded	Excluded during title and abstract screening
925	Cheng, H., M. Shi, og F. Pu. «Construction of Fall Prevention Exercise Training Scheme for Elderly Discharged Patients Using Self-Efficacy Theory Framework». Alternative therapies in health and medicine 30, nr. 2 (2024): 56‐63.	Excluded	Excluded during title and abstract screening
926	Cheng, J. H., og T. Shi. «Structural optimization of transmission line tower based on improved fruit fly optimization algorithm». Computers & Electrical Engineering 103 (2022): 17. https://doi.org/10.1016/j.compeleceng.2022.108320.	Excluded	Excluded during title and abstract screening
927	Cheng, L. X., Y. G. Zhao, P. P. Li, og L. W. Yan. «Sizing and Shape Optimization of Discrete Truss Employing a Target-Oriented Krill Herd Algorithm». Asce-Asme Journal of Risk and Uncertainty in Engineering Systems Part B-Mechanical Engineering 10, nr. 2 (2024): 15. https://doi.org/10.1115/1.4064644.	Excluded	Excluded during title and abstract screening
928	Cheng, M. Y., Q. T. Vu, og R. K. Teng. «Real-time risk assessment of multi-parameter induced fall accidents at construction sites». Automation in Construction 162 (2024): 17. https://doi.org/10.1016/j.autcon.2024.105409.	Excluded	Excluded during title and abstract screening
929	Cheng, W. L., og W. J. Meng. «An efficient genetic algorithm for multi AGV scheduling problem about intelligent warehouse». Robotic Intelligence and Automation 43, nr. 4 (2023): 382–93. https://doi.org/10.1108/ria-10-2022-0258.	Excluded	Excluded during title and abstract screening
930	Cheng, W. P., L. Sun, D. Shen, G. H. Xu, J. W. Jiang, og H. Y. Gu. «Effectiveness of Mobile Health Platform-Based Continuity of Care in Osteoporosis Prevention and Treatment». Alternative therapies in health and medicine, 2024. https://www.cochranelibrary.com/central/doi/10.1002/central/CN-02685577/full.	Excluded	Excluded during title and abstract screening
931	Cheng-Hao, Hu, Lai Yun-Ru, Huang Chih-Cheng, Lien Chia-Yi, Chen Yueh-Sheng, Yu Chiun-Chieh, Lee Sieh-Yang, mfl. «Exploring the role of anticipatory postural adjustment duration within APA2 subphase as a potential mediator between clinical disease severity and fall risk in Parkinson’s disease». Frontiers in aging neuroscience, 2024, 01–10. https://doi.org/10.3389/fnagi.2024.1354387.	Excluded	Excluded during title and abstract screening
932	Cheon, H., og B. K. Kim. «Online Bidirectional Trajectory Planning for Mobile Robots in State-Time Space». Ieee Transactions on Industrial Electronics 66, nr. 6 (2019): 4555–65. https://doi.org/10.1109/tie.2018.2866039.	Excluded	Excluded during title and abstract screening
933	Cheung, C. «Older Adults, Falls, and Skin Integrity». Advances in Skin & Wound Care 30, nr. 1 (2017): 40–46. https://doi.org/10.1097/01.ASW.0000508713.25077.d6.	Excluded	Excluded during title and abstract screening
934	Cheung, J. C. W., E. W. C. Tam, A. H. Y. Mak, og T. T. C. Chan. «Night-time monitoring system (eNightLog) for elderly wandering behavior». Sensors 21, nr. 3 (2021). https://doi.org/10.3390/s21030704.	Excluded	Excluded during title and abstract screening
935	Cheung, W. H., W. Y. Shen, D. L. Dai, K. B. Lee, T. Y. Zhu, R. M. Wong, og K. S. Leung. «Evaluation of a multidisciplinary rehabilitation programme for elderly patients with hip fracture: A prospective cohort study». Journal of Rehabilitation Medicine 50, nr. 3 (2018): 285–91. https://doi.org/10.2340/16501977-2310.	Excluded	Excluded during title and abstract screening
936	Chi, H., H. Y. Sang, B. Zhang, P. Duan, og W. Q. Zou. «BDE-Jaya: A binary discrete enhanced Jaya algorithm for multiple automated guided vehicle scheduling problem in matrix manufacturing workshop». Swarm and Evolutionary Computation 89 (2024): 14. https://doi.org/10.1016/j.swevo.2024.101651.	Excluded	Excluded during title and abstract screening
937	Chi, S. C., og C. C. Yang. «A two-stage clustering method combining ant colony SOM and K-means». Journal of Information Science and Engineering 24, nr. 5 (2008): 1445–60.	Excluded	Excluded during title and abstract screening
938	Chi, S. C., C. C. Yang, B. Gabrys, R. J. Howlett, og L. C. Jain. «Integration of ant colony SOM and K-means for clustering analysis». Knowledge-Based Intelligent Information and Engineering Systems, Pt 1, Proceedings 4251 (2006): 1–8.	Excluded	Excluded during title and abstract screening
939	Chiang, S. Y., og J. L. Wang. «Posture control for humanoid robot on uneven ground and slopes using inertial sensors». Advances in Mechanical Engineering 12, nr. 9 (2020): 14. https://doi.org/10.1177/1687814020957181.	Excluded	Excluded during title and abstract screening
940	Chiaretti, A., L. Tortorolo, J. Mestrovic, M. Piastra, og G. Polidori. «The management of child with severe head injury: Our experience». Paediatria Croatica, Supplement 45, nr. 1 (2001): 11–17.	Excluded	Excluded during title and abstract screening
941	ChiCtr. «Development fall risk perception toolkit for elderly stroke patients in community based on “digital human”». https://trialsearch.who.int/Trial2.aspx?TrialID=ChiCTR2300068365, 2023. https://www.cochranelibrary.com/central/doi/10.1002/central/CN-02570572/full.	Excluded	Excluded during title and abstract screening
942	———. «The impact of blood flow restriction training combined with low-load resistance training (LL-BFRT) on the risk of falls in patients with knee osteoarthritis (KOA): a single-center, two-arm, single-blind, parallel randomized controlled trial protocol». https://trialsearch.who.int/Trial2.aspx?TrialID=ChiCTR2400087829, 2024. https://www.cochranelibrary.com/central/doi/10.1002/central/CN-027378…	Excluded	Excluded during title and abstract screening
943	———. «The role of a key intervention based on cognition combined with frailty screening for preventing falls in hospitalized elderly patients with cardiovascular and cerebrovascular diseases: a multicenter randomized controlled study». https://trialsearch.who.int/Trial2.aspx?TrialID=ChiCTR2200060263, 2022. https://www.cochranelibrary.com/central/doi/10.1002/central/CN-02536658/full.	Excluded	Excluded during title and abstract screening
944	Chidume, T. «Promoting older adult fall prevention education and awareness in a community setting: A nurse-led intervention». Applied Nursing Research 57 (2021): 151392. https://doi.org/10.1016/j.apnr.2020.151392.	Excluded	Excluded during title and abstract screening
945	Chigateri, N. G., N. Kerse, L. Wheeler, B. MacDonald, og J. Klenk. «Validation of an accelerometer for measurement of activity in frail older people». Gait & Posture 66 (2018): 114–17. https://doi.org/10.1016/j.gaitpost.2018.08.024.	Excluded	Excluded during title and abstract screening
946	Child, C. E., L. A. Ho, D. Lachant, N. Gupta, J. Moss, A. Jones, R. Krishna, mfl. «Unsupervised Exercise in Interstitial Lung Disease: A Delphi Study to Develop a Consensus Preparticipation Screening Tool for Lymphangioleiomyomatosis». Chest 166, nr. 5 (2024): 1108–23. https://doi.org/10.1016/j.chest.2024.06.3803.	Excluded	Excluded during title and abstract screening
947	Childs, D. S., H. H. Yoon, R. A. Eiring, Z. Jin, J. A. Jochum, H. C. Pitot, og A. Jatoi. «Falls: descriptive rates and circumstances in age-unspecified patients with locally advanced esophageal cancer». Supportive Care in Cancer 29, nr. 2 (2021): 733–39. https://doi.org/10.1007/s00520-020-05511-z.	Excluded	Excluded during title and abstract screening
948	Chinh, N. T. M., P. T. B. Ngoc, N. M. Loi, og D. T. T. Hang. «Deepening analysis on preventing fall risk with knowledge and practices of nurses and nursing». Sys Rev …, 2021. https://dinhtranngochuy.com/deepening-analysis.pdf.	Excluded	Excluded during title and abstract screening
949	Chiou, S. Y., og Z. Y. Liao. «A Real-Time, Automated and Privacy-Preserving Mobile Emergency-Medical-Service Network for Informing the Closest Rescuer to Rapidly Support Mobile-Emergency-Call Victims». Ieee Access 6 (2018): 35787–800. https://doi.org/10.1109/access.2018.2847030.	Excluded	Excluded during title and abstract screening
950	Chitra, V., og S. Evelyn Sharon. «Diagnosis, screening and treatment of osteoporosis - A review». Biomedical and Pharmacology Journal 14(2) (2021): 567–75. https://doi.org/10.13005/bpj/2159.	Excluded	Excluded during title and abstract screening
951	Chittrakul, J., P. Siviroj, S. Sungkarat, og R. Sapbamrer. «Physical Frailty and Fall Risk in Community-Dwelling Older Adults: A Cross-Sectional Study». Journal of Aging Research 2020 (2020): 3964973. https://doi.org/10.1155/2020/3964973.	Excluded	Excluded during title and abstract screening
952	Chiu, A. Y., S. S. Au-Yeung, og S. K. Lo. «A comparison of four functional tests in discriminating fallers from non-fallers in older people». Disability & Rehabilitation 25, nr. 1 (2003): 45–50.	Excluded	Excluded during title and abstract screening
953	Chiu, B. C. F. «Audit on the practice of anticipatory care». Hong Kong Practitioner 30, nr. 4 (2008): 177–84.	Excluded	Excluded during title and abstract screening
954	Chkeir, A., D. Safieddine, D. Bera, M. Collart, J. L. Novella, M. Drame, D. J. Hewson, og J. Duchene. «Balance quality assessment as an early indicator of physical frailty in older people». Annual International Conference Of The IEEE Engineering In Medicine And Biology Society 2016 (2016): 5368–71. https://doi.org/10.1109/EMBC.2016.7591940.	Excluded	Excluded during title and abstract screening
955	Cho, I., E. H. Boo, E. Chung, D. W. Bates, og P. Dykes. «Novel Approach to Inpatient Fall Risk Prediction and Its Cross-Site Validation Using Time-Variant Data». Journal of Medical Internet Research 21, nr. 2 (2019): e11505. https://doi.org/10.2196/11505.	Excluded	Excluded during title and abstract screening
956	Cho, I., E. H. Boo, S. Y. Lee, og P. C. Dykes. «Automatic population of eMeasurements from EHR systems for inpatient falls». Journal of the American Medical Informatics Association 25, nr. 6 (2018): 730–38. https://doi.org/10.1093/jamia/ocy018.	Excluded	Excluded during title and abstract screening
957	Cho, I., J. Cho, J. H. Hong, W. S. Choe, og H. Shin. «Utilizing standardized nursing terminologies in implementing an AI-powered fall-prevention tool to improve patient outcomes: a multihospital study». Journal of the American Medical Informatics Association 30, nr. 11 (2023): 1826–36. https://doi.org/10.1093/jamia/ocad145.	Excluded	Excluded during title and abstract screening
958	Cho, I., og E. Chung. «Effect of Automatic Inpatient Fall Prediction Using Routinely Captured EMR Data: Preliminary Results». Studies in Health Technology & Informatics 225 (2016): 828–29.	Excluded	Excluded during title and abstract screening
959	Cho, I., og I. Jin. «Responses of Staff Nurses to an EMR-Based Clinical Decision Support Service for Predicting Inpatient Fall Risk». Studies in Health Technology & Informatics 264 (2019): 1650–51. https://doi.org/10.3233/SHTI190579.	Excluded	Excluded during title and abstract screening
960	Cho, I., I. S. Jin, H. Park, og P. C. Dykes. «Clinical Impact of an Analytic Tool for Predicting the Fall Risk in Inpatients: Controlled Interrupted Time Series». JMIR Medical Informatics 9, nr. 11 (2021): e26456. https://doi.org/10.2196/26456.	Excluded	Excluded during title and abstract screening
961	Cho, I., J. Kim, J. S. Chae, M. Jung, og Y. H. Kim. «Development of ICNP-based inpatient falls prevention catalogue». International Nursing Review 67, nr. 2 (2020): 239–48. https://doi.org/10.1111/inr.12566.	Excluded	Excluded during title and abstract screening
962	Cho, I., M. Kim, og M. R. Song. «Evaluation of a Machine Learning-Based Decision Support Intervention for Inpatient Falls». Studies in Health Technology & Informatics 310 (2024): 1406–7. https://doi.org/10.3233/SHTI231217.	Excluded	Excluded during title and abstract screening
963	Cho, I., M. Kim, M. R. Song, og P. C. Dykes. «Evaluation of an approach to clinical decision support for preventing inpatient falls: a pragmatic trial». Jamia Open 6, nr. 2 (2023): ooad019. https://doi.org/10.1093/jamiaopen/ooad019.	Excluded	Excluded during title and abstract screening
964	Cho, I., E. Lee, og D. G. Lee. «Effects of Language Differences on Inpatient Fall Detection Using Deep Learning». Studies in Health Technology & Informatics 310 (2024): 1584–85. https://doi.org/10.3233/SHTI231329.	Excluded	Excluded during title and abstract screening
965	Cho, S. M., K. Y. Lee, J. R. Choi, og K. A. Lee. «Development and Comparison of Warfarin Dosing Algorithms in Stroke Patients». Yonsei Medical Journal 57, nr. 3 (2016): 635–40. https://doi.org/10.3349/ymj.2016.57.3.635.	Excluded	Excluded during title and abstract screening
966	Choi, A., H. Jung, og J. H. Mun. «Single Inertial Sensor-Based Neural Networks to Estimate COM-COP Inclination Angle During Walking». Sensors 19, nr. 13 (2019): 05. https://doi.org/10.3390/s19132974.	Excluded	Excluded during title and abstract screening
967	Choi, A., T. H. Kim, O. Yuhai, S. Jeong, K. Kim, H. Kim, og J. H. Mun. «Deep Learning-Based Near-Fall Detection Algorithm for Fall Risk Monitoring System Using a Single Inertial Measurement Unit». IEEE Transactions on Neural Systems & Rehabilitation Engineering 30 (2022): 2385–94. https://doi.org/10.1109/TNSRE.2022.3199068.	Excluded	Excluded during title and abstract screening
968	Choi, H. I., D. H. Lee, og D. Lee. «Complex microscale flow simulations using Langmuir slip condition». Numerical Heat Transfer Part a-Applications 48, nr. 5 (2005): 407–25. https://doi.org/10.1080/10407780590957206.	Excluded	Excluded during title and abstract screening
969	Choi, J., og J. E. Choi. «Enhancing Patient Safety Using Clinical Nursing Data: A Pilot Study». Studies in Health Technology & Informatics 225 (2016): 103–7.	Excluded	Excluded during title and abstract screening
970	Choi, J. H., E. S. Choi, og D. Park. «In-hospital fall prediction using machine learning algorithms and the Morse fall scale in patients with acute stroke: a nested case-control study». BMC Medical Informatics & Decision Making 23, nr. 1 (2023): 246. https://doi.org/10.1186/s12911-023-02330-0.	Excluded	Excluded during title and abstract screening
971	Choi, J. H., K. Nam, og S. Oh. «High-Accuracy Driving Control of a Stone-Throwing Mobile Robot for Curling». Ieee Transactions on Automation Science and Engineering 19, nr. 4 (2022): 3210–21. https://doi.org/10.1109/tase.2021.3114090.	Excluded	Excluded during title and abstract screening
972	Choi, J., C. Lapp, og M. E. Hagle. «Developing a Web-Based Nursing Practice and Research Information Management System: A Pilot Study». CIN: Computers, Informatics, Nursing 33, nr. 9 (2015): 410–16. https://doi.org/10.1097/CIN.0000000000000176.	Excluded	Excluded during title and abstract screening
973	Choi, N. G., E. Stanmore, og J. Caamano. «A feasibility study of multi-component fall prevention for homebound older adults facilitated by lay coaches and using a tablet-based, gamified exercise …». Journal of applied … 40, nr. 11 (2021): 1483–91. https://doi.org/10.1177/0733464821991024.	Excluded	Excluded during title and abstract screening
974	Choi, Y., B. Staley, C. Henriksen, D. Xu, G. Lipori, B. Brumback, og A. G. Winterstein. «A dynamic risk model for inpatient falls». American Journal of Health-System Pharmacy 75, nr. 17 (2018): 1293–1303. https://doi.org/10.2146/ajhp180013.	Excluded	Excluded during title and abstract screening
975	Chomiak, T., A. Watts, N. Meyer, F. V. Pereira, og B. Hu. «A training approach to improve stepping automaticity while dual-tasking in Parkinson’s disease: A prospective pilot study». Medicine 96, nr. 5 (2017): e5934. https://doi.org/10.1097/MD.0000000000005934.	Excluded	Excluded during title and abstract screening
976	Choo, H., B. Lee, H. Kim, og B. Choi. «Automated detection of construction work at heights and deployment of safety hooks using IMU with a barometer». Automation in Construction 147 (2023): 15. https://doi.org/10.1016/j.autcon.2022.104714.	Excluded	Excluded during title and abstract screening
977	Choo, Y. J., og M. C. Chang. «Use of machine learning in the field of prosthetics and orthotics: A systematic narrative review». Prosthetics & Orthotics International 21 (2023): 21. https://doi.org/10.1097/PXR.0000000000000199.	Excluded	Excluded during title and abstract screening
978	———. «Use of machine learning in the field of prosthetics and orthotics: A systematic narrative review». Prosthetics & Orthotics International 47, nr. 3 (2023): 226–40. https://doi.org/10.1097/PXR.0000000000000199.	Excluded	Excluded during title and abstract screening
979	«Choosing a high-tech alerting device». Harvard Health Letter 39, nr. 2 (2013): 1–7.	Excluded	Excluded during title and abstract screening
980	Chotiyarnwong, P., E. V. McCloskey, N. C. Harvey, M. Lorentzon, D. Prieto-Alhambra, B. Abrahamsen, J. D. Adachi, mfl. «Is it time to consider population screening for fracture risk in postmenopausal women? A position paper from the International Osteoporosis Foundation Epidemiology/Quality of Life Working Group». Archives of Osteoporosis 17, nr. 1 (2022): 87. https://doi.org/10.1007/s11657-022-01…	Excluded	Excluded during title and abstract screening
981	Chou, R., S. Selph, I. Blazina, C. Bougatsos, R. Jungbauer, R. Fu, S. Grusing, D. E. Jonas, og S. Tehrani. «Screening for Glaucoma in Adults: Updated Evidence Report and Systematic Review for the US Preventive Services Task Force». JAMA 327, nr. 20 (2022): 1998–2012. https://doi.org/10.1001/jama.2022.6290.	Excluded	Excluded during title and abstract screening
982	Chou, R., S. Selph, I. Blazina, C. Bougatsos, R. Jungbauer, R. Fu, S. Grusing, D. Jonas, og S. Tehrani. Agency for Healthcare Research and Quality, 2022, 05.	Excluded	Excluded during title and abstract screening
983	Chow, D. M., og M. A. Frye. «Context-dependent olfactory enhancement of optomotor flight control in Drosophila». Journal of Experimental Biology 211, nr. Pt 15 (2008): 2478–85. https://doi.org/10.1242/jeb.018879.	Excluded	Excluded during title and abstract screening
984	Chow, R. B., A. Lee, B. G. Kane, J. L. Jacoby, R. D. Barraco, S. W. Dusza, M. C. Meyers, og M. R. Greenberg. «Effectiveness of the ‘Timed Up and Go’ (TUG) and the Chair test as screening tools for geriatric fall risk assessment in the ED». American Journal of Emergency Medicine 37, nr. 3 (2019): 457–60. https://doi.org/10.1016/j.ajem.2018.06.015.	Excluded	Excluded during title and abstract screening
985	Chow, W. B., R. A. Rosenthal, R. P. Merkow, C. Y. Ko, og N. F. Esnaola. «Optimal preoperative assessment of the geriatric surgical patient: A best practices guideline from the American college of surgeons national surgical quality improvement program and the American geriatrics society». Journal of the American College of Surgeons 215, nr. 4 (2012): 453–66. https://doi.org/10.1016/j.jamcollsurg.2…	Excluded	Excluded during title and abstract screening
986	Chowdhury, S., S. Oudard, H. Uemura, S. Joniau, D. Pilon, P. Lefebvre, K. McQuarrie, mfl. «Matching-Adjusted Indirect Comparison of Health-Related Quality of Life and Adverse Events of Apalutamide Versus Enzalutamide in Non-Metastatic Castration-Resistant Prostate Cancer». Advances in Therapy 37, nr. 1 (2020): 512–26. https://doi.org/10.1007/s12325-019-01157-4.	Excluded	Excluded during title and abstract screening
987	Choy, N. L., S. Brauer, og J. Nitz. «Linking stability to demographics, strength and sensory system function in women over 40 to support pre-emptive preventive intervention». Climacteric 11, nr. 2 (2008): 144–54. https://doi.org/10.1080/13697130801931821.	Excluded	Excluded during title and abstract screening
988	Choy, N. L. L., S. G. Brauer, og J. C. Nitz. «Timed stance performances reflect differences in age, prevalence of comorbidities, medication use, fall history and activity level: Early screening for balance loss is indicated». Australasian Journal on Ageing 26, nr. 1 (2007): 29–34. https://doi.org/10.1111/j.1741-6612.2007.00202.x.	Excluded	Excluded during title and abstract screening
989	Christensen, M. G., K. S. Piper, R. Dreier, C. Suetta, og H. E. Andersen. «Prevalence of sarcopenia in a Danish geriatric out-patient population». Danish Medical Journal 65, nr. 6 (2018). http://ugeskriftet.dk/files/a5485_prevalence:of_sarcopenia_in_a_danish_geriatric_out-patient_population.pdf.	Excluded	Excluded during title and abstract screening
990	Christey, G., J. Amey, N. Singh, B. Denize, og A. Campbell. «Admission to hospital for injury during COVID-19 alert level restrictions». New Zealand Medical Journal 134, nr. 1531 (2021): 50–58.	Excluded	Excluded during title and abstract screening
991	Christiansen, T. L., S. Lipsitz, M. Scanlan, S. P. Yu, M. E. Lindros, W. Y. Leung, J. Adelman, D. W. Bates, og P. C. Dykes. «Patient Activation Related to Fall Prevention: A Multisite Study». Joint Commission Journal on Quality & Patient Safety 46, nr. 3 (2020): 129–35. https://doi.org/10.1016/j.jcjq.2019.11.010.	Excluded	Excluded during title and abstract screening
992	Chu, G. H., D. Z. Fan, Y. Dong, S. Ji, og Z. X. Li. «A Cross-Source Image Point Cloud Registration Method Combined with Graph Theory». Acta Optica Sinica 43, nr. 12 (2023): 9. https://doi.org/10.3788/aos221702.	Excluded	Excluded during title and abstract screening
993	Chu, Mm- L., Kn- K. Fong, Ac- H. Lit, T. H. Rainer, Sw- C. Cheng, Fl- Y. Au, Hk- K. Fung, C. M. Wong, og H. K. Tong. «An Occupational Therapy Fall Reduction Home Visit Program for Community-Dwelling Older Adults in Hong Kong After an Emergency Department Visit for a Fall». Journal of the American Geriatrics Society 65, nr. 2 (2017): 364‐372. https://doi.org/10.1111/jgs.14527.	Excluded	Excluded during title and abstract screening
994	Chu, W. M., E. Kristiani, Y. C. Wang, Y. R. Lin, S. Y. Lin, W. C. Chan, C. T. Yang, og Y. T. Tsan. «A model for predicting fall risks of hospitalized elderly in Taiwan-A machine learning approach based on both electronic health records and comprehensive geriatric assessment». Frontiers in Medicine 9 (2022): 937216. https://doi.org/10.3389/fmed.2022.937216.	Excluded	Excluded during title and abstract screening
995	Chu, W. M., Y. T. Tsan, P. Y. Chen, C. Y. Chen, M. L. Hao, W. C. Chan, H. M. Chen, P. S. Hsu, S. Y. Lin, og C. T. Yang. «A model for predicting physical function upon discharge of hospitalized older adults in Taiwan-a machine learning approach based on both electronic health records and comprehensive geriatric assessment». Frontiers in Medicine 10 (2023): 9. https://doi.org/10.3389/fmed.2023.1160…	Excluded	Excluded during title and abstract screening
996	Chubak, J., T. Onega, W. Zhu, D. S. M. Buist, og R. A. Hubbard. «An Electronic Health Record-based Algorithm to Ascertain the Date of Second Breast Cancer Events». Medical Care 55, nr. 12 (2017): e81–87. https://doi.org/10.1097/MLR.0000000000000352.	Excluded	Excluded during title and abstract screening
997	Chun, S. H., B. Cho, H. K. Yang, E. Ahn, M. K. Han, B. Oh, D. W. Shin, og K. Y. Son. «Performance on physical function tests and the risk of fractures and admissions: Findings from a national health screening of 557,648 community-dwelling older adults». Archives of Gerontology & Geriatrics 68 (2017): 174–80. https://doi.org/10.1016/j.archger.2016.10.008.	Excluded	Excluded during title and abstract screening
998	Churchill, E., S. Hughes, A. Hall, B. Culbert, D. J. Goble, J. Corey-Bloom, og P. E. Gilbert. «A useful cognitive motor dual task paradigm in prodromal and manifest Huntington’s disease». Parkinsonism and Related Disorders 128(no pagination) (2024). https://doi.org/10.1016/j.parkreldis.2024.107119.	Excluded	Excluded during title and abstract screening
999	Chaari, I., A. Koubaa, S. Trigui, H. Bennaceur, A. Ammar, og K. Al-Shalfan. «SmartPATH: An Efficient Hybrid ACO-GA Algorithm for Solving the Global Path Planning Problem of Mobile Robots». International Journal of Advanced Robotic Systems 11 (2014): 15. https://doi.org/10.5772/58543.	Excluded	Excluded during title and abstract screening
1000	Cichosz, S. L., O. Hejlesen, og M. H. Jensen. «Identification of individuals with diabetes who are eligible for continuous glucose monitoring forecasting». Diabetes and Metabolic Syndrome: Clinical Research and Reviews 18(2) (no pagination) (2024). https://doi.org/10.1016/j.dsx.2024.102972.	Excluded	Excluded during title and abstract screening
1001	Cina, C. S., og P. J. Devereaux. «Coronary-artery revascularization before elective major vascular surgery. McFalls EO, Ward HB, Moritz TE, Goldman S, Krupski WC, Littooy F, Pierpont G, Santilli S, Rapp J, Hattler B, Shunk K, Jaenicke C, Thottapurathu L, Ellis N, Reda DJ, Henderson WG. N Engl J Med. 2004; 351: 2795-804». Vascular medicine (london, england) 11, nr. 1 (2006): 61‐63. https://doi.org…	Excluded	Excluded during title and abstract screening
1002	Cioce, M., S. Grassi, I. Borrelli, V. M. Grassi, R. Ghisellini, C. Nuzzo, M. Zega, mfl. «Predictive Power of Dependence and Clinical-Social Fragility Index and Risk of Fall in Hospitalized Adult Patients: A Case-Control Study». Journal of patient safety 20, nr. 4 (2024): 240–46. https://doi.org/10.1097/PTS.0000000000001214.	Excluded	Excluded during title and abstract screening
1003	Cirillo, A., G. Laudante, og S. Pirozzi. «Tactile Sensor Data Interpretation for Estimation of Wire Features». Electronics 10, nr. 12 (2021): 14. https://doi.org/10.3390/electronics10121458.	Excluded	Excluded during title and abstract screening
1004	Ciulla, S. A. «Development of a Comprehensive Falls Prevention Model in a Long-Term Care Facility». Physical and Occupational Therapy in Geriatrics 21, nr. 1 (2002): 35–49. https://doi.org/10.1300/J148v21n01_03.	Excluded	Excluded during title and abstract screening
1005	CJ Brown, M Gottschalk, PH Van Ness, og ... «Changes in physical therapy providers’ use of fall prevention strategies following a multicomponent behavioral change intervention». Physical …, 2005. https://academic.oup.com/ptj/article-abstract/85/5/394/2805000.	Excluded	Excluded during title and abstract screening
1006	CJ Hsieh, CY Chiang, CN Huang, og ... «Notice of Retraction: Development of Fall Characteristics Collection System for Fall Prevention Strategies». 2011 5th International …, 2011. https://ieeexplore.ieee.org/abstract/document/5781494/.	Excluded	Excluded during title and abstract screening
1007	CL Cooper og JD Nolt. Development of an evidence-based pediatric fall prevention program. Journal of Nursing Care Quality. journals.lww.com, 2007. https://journals.lww.com/jncqjournal/FullText/2007/04000/Development_of_an_Evidence_based_Pediatric_Fall.4.aspx.	Excluded	Excluded during title and abstract screening
1008	Claessens, A., A. Bertrand, M. Theriault, V. Baron, J. Lajeunesse, M. Schellenberg, og S. Rocher. «Agronomical evaluation of low dormancy alfalfa populations selected by an indoor screening method». Crop Science 62, nr. 5 (2022): 1797–1806. https://doi.org/10.1002/csc2.20779.	Excluded	Excluded during title and abstract screening
1009	Claflin, S. «Development of a home care falls prevention and intervention program». Journal of Clinical Outcomes Management 12, nr. 12 (2005): 637–42.	Excluded	Excluded during title and abstract screening
1010	Clancy, C. M. «Evidence-based toolkit helps organizations reduce patient falls». Journal of Nursing Care Quality 28, nr. 3 (2013): 195–97. https://doi.org/10.1097/NCQ.0b013e318294a9d1.	Excluded	Excluded during title and abstract screening
1011	Clark, A. T., L. A. Turnbull, A. Tredennick, E. Allan, W. S. Harpole, M. M. Mayfield, S. Soliveres, mfl. «Predicting species abundances in a grassland biodiversity experiment: Trade-offs between model complexity and generality». Journal of Ecology 108, nr. 2 (2020): 774–87. https://doi.org/10.1111/1365-2745.13316.	Excluded	Excluded during title and abstract screening
1012	Clark, C. M., S. V. Monte, M. Hejna, og R. G. Wahler. «Student Pharmacist Perceptions of the Utility of a Medication Therapy Management-Based, Medication-Related, Falls Risk-Assessment Tool». The Senior Care Pharmacist 35, nr. 10 (2020): 439–45. https://doi.org/10.4140/TCP.n.2020.439.	Excluded	Excluded during title and abstract screening
1013	Clark, Mary Jo, og Ellens Ward. «Fall risks in the elderly: screening and management». Communicating Nursing Research 46 (2013): 617–617.	Excluded	Excluded during title and abstract screening
1014	Clark, R. A., A. Driscoll, J. Nottage, S. McLennan, D. M. Coombe, E. J. Bamford, D. Wilkinson, og S. Stewart. «Inequitable provision of optimal services for patients with chronic heart failure: a national geo-mapping study». Medical Journal of Australia 186, nr. 4 (2007): 169–73.	Excluded	Excluded during title and abstract screening
1015	Clark, R. A., og Y. H. Pua. «SeeSway - A free web-based system for analysing and exploring standing balance data». Computer Methods & Programs in Biomedicine 159 (2018): 31–36. https://doi.org/10.1016/j.cmpb.2018.02.019.	Excluded	Excluded during title and abstract screening
1016	Clark, R. D., S. R. Lord, og I. W. Webster. «Clinical parameters associated with falls in an elderly population». Gerontology 39, nr. 2 (1993): 117–23.	Excluded	Excluded during title and abstract screening
1017	Clements, R., L. Churilov, A. L. A. Wahab, og L. C. Ng. «Exploratory analysis of factors associated with venous thromboembolism in Victorian acute traumatic spinal cord-injured patients 2010-2013». Spinal Cord 55, nr. 1 (2017): 74–78. https://doi.org/10.1038/sc.2016.94.	Excluded	Excluded during title and abstract screening
1018	Clemson, L. M., L. Mackenzie, C. Roberts, A. Tan, N. H. Tran, R. Polous, C. Sherrington, og M. Lovarini. «THE ISOLVE PROJECT, ESTABLISHING PATHWAYS TO IMPLEMENT AND SUSTAIN EVIDENCE BASED FALL PREVENTION IN PRIMARY CARE: DEVELOPING DECISION TOOLS AND PRIMARY CARE RESOURCES». Gerontologist 55 (2015): 746–746.	Excluded	Excluded during title and abstract screening
1019	Clemson, L., S. Stark, A. C. Pighills, N. J. Fairhall, S. E. Lamb, J. Ali, og C. Sherrington. «Environmental interventions for preventing falls in older people living in the community». Cochrane Database of Systematic Reviews, nr. 3 (2023). https://doi.org/10.1002/14651858.CD013258.pub2.	Excluded	Excluded during title and abstract screening
1020	Cleveland, M., og D. P. Murphy. «Aging matters: strategies for optimal care of the elderly. Falls: a preventable geriatric syndrome». Consultant (00107069) 46, nr. 4 (2006): 500–502.	Excluded	Excluded during title and abstract screening
1021	Clifton, A. E., F. Sigmundsson, K. L. Feigl, G. Guomundsson, og T. Arnadottir. «Surface effects of faulting and deformation resulting from magma accumulation at the Hengill triple junction, SW Iceland, 1994-1998». Journal of Volcanology and Geothermal Research 115, nr. 1–2 (2002): 233–55. https://doi.org/10.1016/s0377-0273(01)00319-5.	Excluded	Excluded during title and abstract screening
1022	Clodfelter, Amy D. «Applying Socio-Technical Models to Alarm Management: Tailoring Bed Exit Alerts in Medical-Surgical Units...16th International Congress on Nursing Informatics (NI2024), July 28-31, 2024, Manchester, UK». Studies in Health Technology & Informatics 315 (2024): 463–67. https://doi.org/10.3233/SHTI240191.	Excluded	Excluded during title and abstract screening
1023	Cloix, S., G. Bologna, V. Weiss, T. Pun, og D. Hasler. «Low-power depth-based descending stair detection for smart assistive devices». Eurasip Journal on Image and Video Processing, 2016. https://doi.org/10.1186/s13640-016-0133-6.	Excluded	Excluded during title and abstract screening
1024	Close, J. C., S. R. Lord, E. J. Antonova, M. Martin, B. Lensberg, M. Taylor, J. Hallen, og A. Kelly. «Older people presenting to the emergency department after a fall: a population with substantial recurrent healthcare use». Emergency Medicine Journal 29, nr. 9 (2012): 742–47. https://doi.org/10.1136/emermed-2011-200380.	Excluded	Excluded during title and abstract screening
1025	Close, J. C. T. «How can you prevent falls and subsequent fractures?» Best Practice and Research: Clinical Rheumatology 27, nr. 6 (2013): 821–34. https://doi.org/10.1016/j.berh.2013.12.001.	Excluded	Excluded during title and abstract screening
1026	Clouten, N., og D. Village. «Behavioral responses of older adults following screening and education to reduce the risk of falling at a community health fair». Journal of Geriatric Physical Therapy 28, nr. 3 (2005): 124–124.	Excluded	Excluded during title and abstract screening
1027	Clunie, G. P., A. Clark, C. J. Mortimer, S. Stephenson, J. Aitken, C. Smith, E. Sherwin, og T. J. Archer. «Evaluating bone health in women with oestrogen receptor positive breast cancer (ERBC) starting aromatase inhibitors». European Journal of Surgical Oncology 35, nr. 5 (2009): 475–80. https://doi.org/10.1016/j.ejso.2008.08.001.	Excluded	Excluded during title and abstract screening
1028	Clynes, M. A., M. H. Edwards, B. Buehring, E. M. Dennison, N. Binkley, og C. Cooper. «Definitions of Sarcopenia: Associations with Previous Falls and Fracture in a Population Sample». Calcified Tissue International 97, nr. 5 (2015): 445–52. https://doi.org/10.1007/s00223-015-0044-z.	Excluded	Excluded during title and abstract screening
1029	Coahran, M., L. M. Hillier, L. Van Bussel, E. Black, R. Churchyard, I. Gutmanis, Y. Ioannou, K. Michael, T. Ross, og A. Mihailidis. «Automated Fall Detection Technology in Inpatient Geriatric Psychiatry: Nurses’ Perceptions and Lessons Learned». Canadian Journal on Aging 37, nr. 3 (2018): 245–60. https://doi.org/10.1017/S0714980818000181.	Excluded	Excluded during title and abstract screening
1030	Cobb, C. O., S. Budd, G. Maldonado, R. Imran, J. Foulds, J. Yingst, M. S. Yen, mfl. «Predictors of attrition in a randomized controlled trial of an electronic nicotine delivery system among people interested in cigarette smoking reduction». Contemporary Clinical Trials 145 (2024): 6. https://doi.org/10.1016/j.cct.2024.107662.	Excluded	Excluded during title and abstract screening
1031	Cobo, A., L. A. Vazquez, J. Reviriego, og L. Rodriguez-Manas. «Impact of frailty in older patients with diabetes mellitus: An overview». Endocrinologia y Nutricion 63, nr. 6 (2016): 291–303. https://doi.org/10.1016/j.endonu.2016.01.004.	Excluded	Excluded during title and abstract screening
1032	Cochrane, A., C. Welch, C. Fairhurst, S. Cockayne, D. J. Torgerson, og Otis Study Group. «An evaluation of a personalised text message reminder compared to a standard text message on postal questionnaire response rates: an embedded randomised controlled trial». F1000Research 9 (2020): 154. https://doi.org/10.12688/f1000research.22361.1.	Excluded	Excluded during title and abstract screening
1033	Cockayne, S., A. Pighills, J. Adamson, C. Fairhurst, S. Crossland, A. Drummond, C. E. Hewitt, mfl. «Home environmental assessments and modification delivered by occupational therapists to reduce falls in people aged 65 years and over: the OTIS RCT». Health Technology Assessment (Winchester, England) 25, nr. 46 (2021): 1‐118. https://doi.org/10.3310/hta25460.	Excluded	Excluded during title and abstract screening
1034	Coe, L. J., J. A. St John, S. Hariprasad, K. N. Shankar, P. A. MacCulloch, A. L. Bettano, og J. Zotter. «An Integrated Approach to Falls Prevention: A Model for Linking Clinical and Community Interventions through the Massachusetts Prevention and Wellness Trust Fund». Frontiers in Public Health 5 (2017): 38. https://doi.org/10.3389/fpubh.2017.00038.	Excluded	Excluded during title and abstract screening
1035	Coelho Ferreira, Edilaine, Rafaela Alves Arcanjo, Luana Vieira Toledo, og Andréia Guerra Siman. «Hospital adverse events: analysis of internal reporting and reasons for underreporting in official systems». Rev Rene 25, nr. 1 (2024): 1–11. https://doi.org/10.15253/2175-6783.20242593160.	Excluded	Excluded during title and abstract screening
1036	Coffer, M. M., B. A. Schaeffer, J. A. Darling, E. A. Urquhart, og W. B. Salls. «Quantifying national and regional cyanobacterial occurrence in US lakes using satellite remote sensing». Ecological Indicators 111 (2020): 12. https://doi.org/10.1016/j.ecolind.2019.105976.	Excluded	Excluded during title and abstract screening
1037	Cohen, J. R., og E. R. Katz. «Low vision alert. Low vision and fall prevention». Momentum (19403410) 3, nr. 1 (2009): 12–13.	Excluded	Excluded during title and abstract screening
1038	Cohen, L. A., L. S. Magder, R. J. Manski, og C. D. Mullins. «Hospital Admissions Associated with Nontraumatic Dental Emergencies in a Medicaid Population». American Journal of Emergency Medicine 21, nr. 7 (2003): 540–44. https://doi.org/10.1016/j.ajem.2003.08.013.	Excluded	Excluded during title and abstract screening
1039	Cohen, L. R., C. W. Runyan, S. M. Downs, og J. M. Bowling. «Pediatric injury prevention counseling priorities». Pediatrics 99, nr. 5 (1997): 704–10. https://doi.org/10.1542/peds.99.5.704.	Excluded	Excluded during title and abstract screening
1040	Coldman, A., J. Pader, C. Gauvreau, S. Memon, N. Fitzgerald, W. Flanagan, C. Nadeau, mfl. «Simulating results from trials of sigmoidoscopy screening using the OncoSim microsimulation model». Journal of Cancer Policy 15 (2018): 52–58. https://doi.org/10.1016/j.jcpo.2017.12.006.	Excluded	Excluded during title and abstract screening
1041	Coleman, A. «Reducing falls among residents of retirement homes». Nurse Practitioner 49, nr. 4 (2024): 39–47. https://doi.org/10.1097/01.Npr.0000000000000161.	Excluded	Excluded during title and abstract screening
1042	———. «Reducing falls among residents of retirement homes: A DNP project». Nurse Practitioner 49, nr. 4 (2024): 39–47. https://doi.org/10.1097/01.NPR.0000000000000161.	Excluded	Excluded during title and abstract screening
1043	Coleman, A. L., S. R. Cummings, F. Yu, G. Kodjebacheva, K. E. Ensrud, P. Gutierrez, K. L. Stone, mfl. «Binocular visual-field loss increases the risk of future falls in older white women». Journal of the American Geriatrics Society 55, nr. 3 (2007): 357–64. https://doi.org/10.1111/j.1532-5415.2007.01094.x.	Excluded	Excluded during title and abstract screening
1044	Coleman, E. A., og P. D. Fox. «Translating evidence-based geriatric care into practice: Lessons from managed care organizations part II: Falls and medication-related complications». Annals of Long-Term Care 10, nr. 10 (2002): 42–48.	Excluded	Excluded during title and abstract screening
1045	Collins, Megan Edwards, Raheema Hemraj, Lynn Gitlow, og Lauren Sheehan. «Falls Prevention in a Virtual World». SIS Quarterly Practice Connections 6, nr. 1 (2021): 21–23.	Excluded	Excluded during title and abstract screening
1046	Collins, S. «Editorial». Cardiopulmonary Physical Therapy Journal 30, nr. 4 (2019): 135. https://doi.org/10.1097/CPT.0000000000000125.	Excluded	Excluded during title and abstract screening
1047	Coll-Planas, L., M. Kron, S. Sander, U. Rissmann, C. Becker, og T. Nikolaus. «Accidental falls among community-dwelling older adults: Improving the identification process of persons at risk by nursing staff». Zeitschrift fur Gerontologie und Geriatrie 39, nr. 4 (2006): 277–82. https://doi.org/10.1007/s00391-006-0396-0.	Excluded	Excluded during title and abstract screening
1048	Colombage, Udari N., Aditi A. Prasad, Ilana Ackerman, og Sze-Ee Soh. «Falls prevention in people with breast cancer: a survey of current physiotherapist practices». Disability & Rehabilitation 46, nr. 26 (2024): 6360–66. https://doi.org/10.1080/09638288.2024.2328314.	Excluded	Excluded during title and abstract screening
1049	Colon-Emeric, C. S., E. McConnell, S. O. Pinheiro, K. Corazzini, K. Porter, K. M. Earp, L. Landerman, mfl. «CONNECT for better fall prevention in nursing homes: results from a pilot intervention study». Journal of the American Geriatrics Society 61, nr. 12 (2013): 2150–59. https://doi.org/10.1111/jgs.12550.	Excluded	Excluded during title and abstract screening
1050	Colon-Emeric, C. S., K. E. Schmader, J. Twersky, M. Kuchibhatla, S. Kellum, og M. Weinberger. «Development and pilot testing of computerized order entry algorithms for geriatric problems in nursing homes». Journal of the American Geriatrics Society 57, nr. 9 (2009): 1644–53. https://doi.org/10.1111/j.1532-5415.2009.02387.x.	Excluded	Excluded during title and abstract screening
1051	Colon-Emeric, C., A. Schenck, J. Gorospe, J. McArdle, L. Dobson, C. DePorter, og E. McConnell. «Translating evidence-based falls prevention into clinical practice in nursing facilities: Results and lessons from a quality improvement collaborative». Journal of the American Geriatrics Society 54, nr. 9 (2006): 1414–18. https://doi.org/10.1111/j.1532-5415.2006.00853.x.	Excluded	Excluded during title and abstract screening
1052	Colon-Emeric, C., H. E. Whitson, S. D. Berry, R. A. Fielding, D. K. Houston, D. P. Kiel, C. J. Rosen, mfl. «AGS and NIA Bench-to Bedside Conference Summary: Osteoporosis and Soft Tissue (Muscle and Fat) Disorders». Journal of the American Geriatrics Society 68, nr. 1 (2020): 31–38. https://doi.org/10.1111/jgs.16248.	Excluded	Excluded during title and abstract screening
1053	Commins, John. «Joint Commission issues Sentinel Event Alert on patient falls». Health Governance Report 25, nr. 12 (2015): 3–3.	Excluded	Excluded during title and abstract screening
1054	«Common issues in osteoporosis». Merec bulletin 12, nr. 2 (2001): 5‐8.	Excluded	Excluded during title and abstract screening
1055	Compston, J. «Clinical question: What is the best approach to managing glucocorticoid-induced osteoporosis?» Clinical Endocrinology 74, nr. 5 (2011): 547–50. https://doi.org/10.1111/j.1365-2265.2011.03994.x.	Excluded	Excluded during title and abstract screening
1056	Compston, J., A. Cooper, C. Cooper, R. Francis, J. A. Kanis, D. Marsh, E. V. McCloskey, D. M. Reid, P. Selby, og M. Wilkins. «Guidelines for the diagnosis and management of osteoporosis in postmenopausal women and men from the age of 50 years in the UK». Maturitas 62, nr. 2 (2009): 105–8. https://doi.org/10.1016/j.maturitas.2008.11.022.	Excluded	Excluded during title and abstract screening
1057	Compton, R. D. «Polypharmacy concerns in the geriatric population». Osteopathic Family Physician 5, nr. 4 (2013): 147–52. https://doi.org/10.1016/j.osfp.2013.02.002.	Excluded	Excluded during title and abstract screening
1058	Conceicao, I. J., R. P. Samolao, og A. C. Santana. «PROPOSAL FOR A SYSTEM OF TREES FALL POTENTIAL RISK ASSESSMENT IN URBAN PARKS». Revista Arvore 41, nr. 4 (2017). https://doi.org/10.1590/1806-90882017000400008.	Excluded	Excluded during title and abstract screening
1059	Condurache, C. I., S. Chiu, P. Chotiyarnwong, H. Johansson, L. Shepstone, E. Lenaghan, C. Cooper, mfl. «Screening for high hip fracture risk does not impact on falls risk: a post hoc analysis from the SCOOP study». Osteoporosis International 31, nr. 3 (2020): 457–64. https://doi.org/10.1007/s00198-019-05270-6.	Excluded	Excluded during title and abstract screening
1060	Condurache, C., L. Shepstone, C. Cooper, N. Harvey, J. Kanis, H. Johansson, og E. McCloskey. «Does screening for high hip fracture risk impact on falls risk? A post hoc analysis from the SCOOP study». Calcified Tissue International 104 (2019): S19‐. https://doi.org/10.1007/s00223-019-00544-x.	Excluded	Excluded during title and abstract screening
1061	Conroy, S, D Kendrick, R Harwood, J Gladman, C Coupland, T Sach, A Drummond, J Youde, J Edmans, og T Masud. «A multi-centre randomised controlled trial of day hospital-based falls prevention programme for a screened population of community-dwelling older people at high risk of falls». Age and Ageing 39, nr. 6 (2010): 704-10.	Excluded	Excluded during title and abstract screening
1062	Conroy, S. P. «Fall assessment in older people: Screening for falls may not be cost effective». BMJ (Online) 343, nr. 7826 (2011). https://doi.org/10.1136/bmj.d6320.	Excluded	Excluded during title and abstract screening
1063	———. «Screening for falls may not be cost effective». BMJ 343 (2011): d6320. https://doi.org/10.1136/bmj.d6320.	Excluded	Excluded during title and abstract screening
1064	Considine, J., D. Berry, M. Mullen, E. Chisango, M. Webb-St Mart, P. Michell, P. Darzins, og L. Boyd. «Nurses’ experiences of using falls alarms in subacute care: A qualitative study». PLoS ONE [Electronic Resource] 18, nr. 6 (2023): e0287537. https://doi.org/10.1371/journal.pone.0287537.	Excluded	Excluded during title and abstract screening
1065	Conti, S., R. Nicolosi, S. A. Rizzo, og H. H. Zeineldin. «Optimal Dispatching of Distributed Generators and Storage Systems for MV Islanded Microgrids». Ieee Transactions on Power Delivery 27, nr. 3 (2012): 1243–51. https://doi.org/10.1109/tpwrd.2012.2194514.	Excluded	Excluded during title and abstract screening
1066	Cook, Trey. «Integrating safety into the background workflow», 2017, 1–3.	Excluded	Excluded during title and abstract screening
1067	Cook, W. L., G. Tomlinson, M. Donaldson, S. N. Markowitz, G. Naglie, B. Sobolev, og S. V. Jassal. «Falls and fall-related injuries in older dialysis patients». Clinical Journal of The American Society of Nephrology: CJASN 1, nr. 6 (2006): 1197–1204.	Excluded	Excluded during title and abstract screening
1068	Coqueiro, R., K. Santos, L. Schettino, A. Barbosa, R. Pereira, og M. Fernandes. «‘Chair stand’ test as predictor of Brazilian elderly men fallers». Macedonian Journal of Medical Sciences 7, nr. 2 (2014): 312–14. https://doi.org/10.3889/mjms.1857-5773.2014.0369.	Excluded	Excluded during title and abstract screening
1069	Corbi, F., J. Bedford, L. Sandri, F. Funiciello, A. Gualandi, og M. Rosenau. «Predicting Imminence of Analog Megathrust Earthquakes With Machine Learning: Implications for Monitoring Subduction Zones». Geophysical Research Letters 47, nr. 7 (2020): 10. https://doi.org/10.1029/2019gl086615.	Excluded	Excluded during title and abstract screening
1070	Cordier, W. «Slipped capital femoral epiphysis. [German]». Padiatrische Praxis 69, nr. 2 (2006): 327–37.	Excluded	Excluded during title and abstract screening
1071	Corey, David M., Heather K. McElroy, og Yossef S. Ben-Porath. «Statewide Psychological Screening Mandates for Police Candidates in the United States: A Review and Comparison to the Standard of Practice». Professional Psychology: Research & Practice 54, nr. 2 (2023): 156–66. https://doi.org/10.1037/pro0000487.	Excluded	Excluded during title and abstract screening
1072	Cornali, C., S. Franzoni, I. Di Fazio, og M. Trabucchi. «Implementation of guidelines for type 2 diabetes mellitus in a post-acute geriatric setting». Aging Clinical and Experimental Research 21, nr. 4–5 (2009): 338–43. https://doi.org/10.1007/BF03324924.	Excluded	Excluded during title and abstract screening
1073	Cornege-Blokland, E., B. C. Kleijer, C. M. P. M. Hertogh, og R. J. Van Marum. «Reasons to prescribe antipsychotics for the behavioral symptoms of dementia: A Survey in dutch nursing homes among physicians, nurses, and family caregivers». Journal of the American Medical Directors Association 13, nr. 1 (2012): e1-80. https://doi.org/10.1016/j.jamda.2010.10.004.	Excluded	Excluded during title and abstract screening
1074	Corniani, G., S. Sapienza, G. Vergara-Diaz, A. Valerio, A. Vaziri, P. Bonato, og P. Wayne. «Remote Monitoring of Tai Chi Balance Training Interventions in Older Adults Using Wearable Sensors and Machine Learning». Research Square 02 (2024): 02. https://doi.org/10.21203/rs.3.rs-5389927/v1.	Excluded	Excluded during title and abstract screening
1075	Correa, F. I., A. I. Kunitake, W. Segheto, M. Duarte de Oliveira, F. Fregni, og J. C. Ferrari Correa. «The effect of transcranial direct current stimulation associated with video game training on the postural balance of older women in the community: a blind, randomized, clinical trial». Physiotherapy research international 29, nr. 1 (2024): e2046. https://doi.org/10.1002/pri.2046.	Excluded	Excluded during title and abstract screening
1076	Correa-Perez, A., E. Delgado-Silveira, S. Martin-Aragon, og A. J. Cruz-Jentoft. «Fall-risk increasing drugs and recurrent injurious falls association in older patients after hip fracture: a cohort study protocol». Therapeutic Advances in Drug Safety 10, nr. no pagination (2019). https://doi.org/10.1177/2042098619868640.	Excluded	Excluded during title and abstract screening
1077	Cortes, P., J. Munuzuri, L. Onieva, J. Larraneta, J. M. Vozmediano, og J. C. Alarcon. «Andalucia assesses the investment needed to deploy a fiber-optic network». Interfaces 36, nr. 2 (2006): 105–17. https://doi.org/10.1287/inte.1050.0167.	Excluded	Excluded during title and abstract screening
1078	Cosio, D. «A Randomized Control Trial of Multimedia Interventions to Improve Pain Education among Veterans with Chronic, Non-cancer Pain». Postgraduate Medicine 131, nr. SUPPL 1 (2019): 16‐18. https://doi.org/10.1080/00325481.2019.1655695.	Excluded	Excluded during title and abstract screening
1079	Costa, E., R. M. D. Andrade, L. S. Rocha, C. Taramasco, og L. Ferreira. «Computational Solutions for Human Falls Classification». IEEE access Practical Innovations, Open Solutions 9 (2021): 161590–602. https://doi.org/10.1109/access.2021.3132796.	Excluded	Excluded during title and abstract screening
1080	Costa, F., og M. Valgimigli. «The optimal duration of dual antiplatelet therapy after coronary stent implantation: To go too far is as bad as to fall short». Cardiovascular Diagnosis and Therapy 8, nr. 5 (2018): 630–46. https://doi.org/10.21037/cdt.2018.10.01.	Excluded	Excluded during title and abstract screening
1081	Costa, M. L., J. Achten, S. Hennings, N. Boota, J. Griffin, S. Petrou, M. Maredza, mfl. «Intramedullary nail fixation versus locking plate fixation for adults with a fracture of the distal tibia: the UK FixDT RCT». Health Technology Assessment (Winchester, England) 22, nr. 25 (2018): 1‐148. https://doi.org/10.3310/hta22250.	Excluded	Excluded during title and abstract screening
1082	Costanzo, M., G. De Maria, G. Lettera, C. Natale, og S. Pirozzi. «Motion Planning and Reactive Control Algorithms for Object Manipulation in Uncertain Conditions». Robotics 7, nr. 4 (2018). https://doi.org/10.3390/robotics7040076.	Excluded	Excluded during title and abstract screening
1083	«Cost-Effectiveness of a Therapeutic Tai Ji Quan Fall Prevention Intervention for Older Adults at High Risk of Falling». Journals of gerontology. Series A, Biological sciences and medical sciences 74, nr. 9 (2019): 1504‐1510. https://doi.org/10.1093/gerona/glz008.	Excluded	Excluded during title and abstract screening
1084	Costello, E., og J. E. Edelstein. «Update on falls prevention for community-dwelling older adults: review of single and multifactorial intervention programs». Journal of Rehabilitation Research & Development 45, nr. 8 (2008): 1135–52.	Excluded	Excluded during title and abstract screening
1085	Cotter, A. G., og P. W. G. Mallon. «Therapeutic options for low bone mineral density in HIV-infected subjects». Current HIV/AIDS Reports 9, nr. 2 (2012): 148–59. https://doi.org/10.1007/s11904-012-0117-9.	Excluded	Excluded during title and abstract screening
1086	Coulter, J. S., J. Randazzo, E. E. Ka, og H. Samar. «Falls in Older Adults: Approach and Prevention». American Family Physician 109, nr. 5 (2024): 447–56.	Excluded	Excluded during title and abstract screening
1087	Coulton, S., J. Watson, M. Bland, C. Drummond, E. Kaner, C. Godfrey, A. Hassey, mfl. «The effectiveness and cost-effectiveness of opportunistic screening and stepped care interventions for older hazardous alcohol users in primary care (AESOPS) - a randomised control trial protocol». BMC Health Services Research 8 (2008): 129. https://doi.org/10.1186/1472-6963-8-129.	Excluded	Excluded during title and abstract screening
1088	Courtney, T. K., G. S. Sorock, D. P. Manning, J. W. Collins, og M. A. Holbein-Jenny. «Occupational slip, trip, and fall-related injuries - Can the contribution of slipperiness be isolated?» Ergonomics 44, nr. 13 (2001): 1118–37. https://doi.org/10.1080/00140130110085538.	Excluded	Excluded during title and abstract screening
1089	«CPOE improvement is saving grace of latest Hospital Safety Scores». Health Management Technology 35, nr. 2 (2014): 26–26.	Excluded	Excluded during title and abstract screening
1090	Crandall, M., B. Zarzaur, og G. Tinkoff. «American association for the surgery of trauma prevention committee topical overview: National trauma data bank, geographic information systems, and teaching injury prevention». American Journal of Surgery 206, nr. 5 (2013): 709–13. https://doi.org/10.1016/j.amjsurg.2013.07.002.	Excluded	Excluded during title and abstract screening
1091	Crannell, C. E., og E. Stone. «Bedside physical therapy project to prevent deconditioning in hospitalized patients with cancer». Oncology Nursing Forum 35, nr. 3 (2008): 343–45. https://doi.org/10.1188/08.ONF.343-345.	Excluded	Excluded during title and abstract screening
1092	Crawford, A., K. Armstrong, K. Loparo, M. Audu, og R. Triolo. «Detecting destabilizing wheelchair conditions for maintaining seated posture». Disability & Rehabilitation Assistive Technology 13, nr. 2 (2018): 178–85. https://doi.org/10.1080/17483107.2017.1300347.	Excluded	Excluded during title and abstract screening
1093	Crawford, Barbara, Melinda Sheath, og Alan Whippy. «Multifocal Clinical Performance Improvement Across 21 Hospitals». Journal for Healthcare Quality: Promoting Excellence in Healthcare 37, nr. 2 (2015): 117–25. https://doi.org/10.1111/jhq.12039.	Excluded	Excluded during title and abstract screening
1094	Crawley, M. R., A. J. Chapman, A. Koestner, S. Pounders, L. Krech, M. Lypka, C. Fisk, og G. Iskander. «Fall Risk Identification Throughout the Continuum of Care for Elderly Trauma Patients: An Injury Prevention Initiative». Injury 53(11) (2022): 3715–22. https://doi.org/10.1016/j.injury.2022.08.066.	Excluded	Excluded during title and abstract screening
1095	Cremer, G., D. Schoevaerdts, M. de Saint-Hubert, J. Jamart, G. Poulain, E. Toussaint, M. Iacovelli, og C. Swine. «The Get-up early test, elaboration process of a new screening tool for psychomotor disadaptation syndrome. [French]». Geriatrie Et Psychologie Neuropsychiatrie Du Vieillissement 10, nr. 2 (2012): 165–73.	Excluded	Excluded during title and abstract screening
1096	Criss, M., og S. Takacs. «Rehabilitation of hip fractures across the continuum of care». Topics in Geriatric Rehabilitation 29, nr. 4 (2013): 281–93. https://doi.org/10.1097/TGR.0b013e318292e904.	Excluded	Excluded during title and abstract screening
1097	Criter, R. E., og E. Augustyniak. «Screening for Falls: A Prospective Pilot Study for the Audiology Clinic». American Journal of Audiology 32, nr. 3 (2023): 583–92. https://doi.org/10.1044/2023_AJA-23-00021.	Excluded	Excluded during title and abstract screening
1098	Criter, R. E., og J. A. Honaker. «Fall risk screening protocol for older hearing clinic patients». International Journal of Audiology 56, nr. 10 (2017): 767–74. https://doi.org/10.1080/14992027.2017.1329555.	Excluded	Excluded during title and abstract screening
1099	———. «Identifying Balance Measures Most Likely to Identify Recent Falls». Journal of Geriatric Physical Therapy 39, nr. 1 (2016): 30–37. https://doi.org/10.1519/JPT.0000000000000039.	Excluded	Excluded during title and abstract screening
1100	«CRITICAL PATH NETWORK. Practice guideline tackles fall risk: Medical Directors’ algorithm aids risk assessment...reprinted with permission of the American Medical Directors Association, Columbia, MD». Hospital Case Management 8, nr. 3 (2000): 39–48.	Excluded	Excluded during title and abstract screening
1101	Croarkin, E., og M. H. Huang. «Screening balance deficits in older individuals diagnosed with cancer». Topics in Geriatric Rehabilitation 27, nr. 3 (2011): 244–51. https://doi.org/10.1097/TGR.0b013e318219915a.	Excluded	Excluded during title and abstract screening
1102	Croft, A. M. «A lesson learnt: The rise and fall of Lariam and Halfan». Journal of the Royal Society of Medicine 100, nr. 4 (2007): 170–74. https://doi.org/10.1258/jrsm.100.4.170.	Excluded	Excluded during title and abstract screening
1103	Crogan, N. L., og A. E. Dupler. «Quality improvement in nursing homes: testing of an alarm elimination program». Journal of Nursing Care Quality 29, nr. 1 (2014): 60–65. https://doi.org/10.1097/NCQ.0b013e3182aa6f86.	Excluded	Excluded during title and abstract screening
1104	Crow, R. S., C. Haudenschild, M. C. Lohman, R. M. Roth, M. Roderka, T. Masterson, J. Brand, T. Gooding, T. A. Mackenzie, og J. A. Batsis. «Modified STEADI Fall Risk Categories Predict Incident Cognitive Impairment». Journal of the American Geriatrics Society 10 (2021): 10. https://doi.org/10.1111/jgs.17034.	Excluded	Excluded during title and abstract screening
1105	———. «Modified STEADI Fall Risk Categories Predict Incident Cognitive Impairment». Journal of the American Geriatrics Society 69, nr. 5 (2021): 1257–64. https://doi.org/10.1111/jgs.17034.	Excluded	Excluded during title and abstract screening
1106	Crow, R. S., M. C. Lohman, D. Pidgeon, M. L. Bruce, S. J. Bartels, og J. A. Batsis. «Frailty Versus Stopping Elderly Accidents, Deaths and Injuries Initiative Fall Risk Score: Ability to Predict Future Falls». Journal of the American Geriatrics Society 66, nr. 3 (2018): 577–83. https://doi.org/10.1111/jgs.15275.	Excluded	Excluded during title and abstract screening
1107	Crow, R. S., M. C. Lohman, D. M. Pidgeon, M. L. Bruce, S. J. Bartels, og J. A. Batsis. «Frailty versus STEADI Fall Risk Score: Ability to Predict Future Falls». Journal of the American Geriatrics Society 66 (2018): S220–S220.	Excluded	Excluded during title and abstract screening
1108	Crowe, B., E. Eckstrom, og J. N. Lessing. «Missed Opportunity for Fall Prevention: A Teachable Moment». JAMA Internal Medicine 181(5) (2021): 689–90. https://doi.org/10.1001/jamainternmed.2021.0221.	Excluded	Excluded during title and abstract screening
1109	Crowley, Erin, Bastiaan Sallevelt, Lianne Huibers, Kevin Murphy, Marco Spruit, Zhengru Shen, Benoit Boland, mfl. «Intervention protocol: OPtimising thERapy to prevent avoidable hospital Admission in the Multi-morbid elderly (OPERAM): A structured medication review with support of a computerised decision support system». BMC Health Services Research 20 (2020). https://doi.org/10.1186/s12913-020-50…	Excluded	Excluded during title and abstract screening
1110	Crowson, M. G., J. A. Beyea, J. Cottrell, F. Karmali, G. Lampasona, J. E. Saunders, og R. F. Lewis. «The predictive power of geographic health care utilization for unintentional fatal fall rates». BMC Public Health 22, nr. 1 (2022): 328. https://doi.org/10.1186/s12889-022-12731-x.	Excluded	Excluded during title and abstract screening
1111	Crozara, Luciano F., Mary H. Morcelli, Camilla Z. Hallal, Nise R. Marques, Deborah H. Spinoso, Márcio F. Goethel, EdgarR Vieira, og Mauro Gonçalves. «Effect of age and fall status on lower-extremity muscle activation and joint torque and power in physically active women». Isokinetics & Exercise Science 24, nr. 1 (2016): 67–77. https://doi.org/10.3233/IES-150602.	Excluded	Excluded during title and abstract screening
1112	Cruz, A. C. B., A. F. Lucena, A. T. G. Nomura, og M. A. Almeida. «Information Model on pain management for elder adults aged 75 years or older». Revista Latino-Americana de Enfermagem 32 (2024): e4305. https://doi.org/10.1590/1518-8345.7111.4305.	Excluded	Excluded during title and abstract screening
1113	Cruz, D. R., S. P. Quinoñes, A. L. Belmar, D. Q. Figueroa, M. R. Hidalgo, og C. T. Toro. «Fall Risk Classification Using Trunk Movement Patterns from Inertial Measurement Units and Mini-BESTest in Community-Dwelling Older Adults: A Deep Learning Approach». Applied Sciences-Basel 14, nr. 20 (2024): 22. https://doi.org/10.3390/app14209170.	Excluded	Excluded during title and abstract screening
1114	Cruz-alejo, J. de la, J. A. Lobato-Cadena, M. B. Arce-Vazquez, og A. Mora-Ortega. «Predicting triplanar and bidirectional movements for a transtibial prosthesis for rehabilitation using intelligent neural networks». Neural Computing & Applications, 2024, 14. https://doi.org/10.1007/s00521-023-09393-0.	Excluded	Excluded during title and abstract screening
1115	Csoka, M., S. Molnar, E. Kellos, og G. Domjan. «[Problem solving care models for Parkinson’s disease]». Orvosi Hetilap 157, nr. 22 (2016): 855–68. https://doi.org/10.1556/650.2016.30479.	Excluded	Excluded during title and abstract screening
1116	Ctri. «Evaluation of medication withdrawal in reducing the falls and fall risk in elderly Population on fall risk-increasing drugs». https://trialsearch.who.int/Trial2.aspx?TrialID=CTRI/2023/12/060516, 2023. https://www.cochranelibrary.com/central/doi/10.1002/central/CN-02655348/full.	Excluded	Excluded during title and abstract screening
1117	———. «Measures to Prevent Falls in Elderly People in Kerala, India». https://trialsearch.who.int/Trial2.aspx?TrialID=CTRI/2024/04/066448, 2024. https://www.cochranelibrary.com/central/doi/10.1002/central/CN-02704162/full.	Excluded	Excluded during title and abstract screening
1118	———. «To evaluate the safety and efficacy of test products in healthy adult human subjects having complains of hair fall and premature grey hair». https://trialsearch.who.int/Trial2.aspx?TrialID=CTRI/2024/06/069335, 2024. https://www.cochranelibrary.com/central/doi/10.1002/central/CN-02722238/full.	Excluded	Excluded during title and abstract screening
1119	Cuaya, G., A. Munoz-Melendez, L. Nunez Carrera, E. F. Morales, I. Quinones, A. I. Perez, og A. Alessi. «A dynamic Bayesian network for estimating the risk of falls from real gait data». Medical & Biological Engineering & Computing 51, nr. 1–2 (2013): 29–37. https://doi.org/10.1007/s11517-012-0960-2.	Excluded	Excluded during title and abstract screening
1120	Cudennec, T., N. Faucher, D. Haguenauer, og C. Chauvin. «Screening and preventing falls in elderly persons at risk. [French]». Soins Gerontologie., nr. 52 (2005): 17–19.	Excluded	Excluded during title and abstract screening
1121	Cudkowicz, M., A. Genge, N. Maragakis, S. Petri, L. van den Berg, V. V. Aho, T. Sarapohja, M. Kuoppamäki, C. Garratt, og A. Al-Chalabi. «Safety and efficacy of oral levosimendan in people with amyotrophic lateral sclerosis (the REFALS study): a randomised, double-blind, placebo-controlled phase 3 trial». The lancet. Neurology 20, nr. 10 (2021): 821‐831. https://doi.org/10.1016/S1474-4422(21)00242…	Excluded	Excluded during title and abstract screening
1122	Cuevas-Trisan, R. «Balance Problems and Fall Risks in the Elderly». Physical Medicine & Rehabilitation Clinics of North America 28, nr. 4 (2017): 727–37. https://doi.org/10.1016/j.pmr.2017.06.006.	Excluded	Excluded during title and abstract screening
1123	———. «Balance Problems and Fall Risks in the Elderly». Clinics in Geriatric Medicine 35, nr. 2 (2019): 173–83. https://doi.org/10.1016/j.cger.2019.01.008.	Excluded	Excluded during title and abstract screening
1124	Cui, A., P. Xiao, Z. Fan, J. Lei, S. Han, D. Zhang, X. Wei, P. Wang, og Y. Zhuang. «Causal association of NAFLD with osteoporosis, fracture and falling risk: a bidirectional Mendelian randomization study». Frontiers in Endocrinology 14(no pagination) (2023). https://doi.org/10.3389/fendo.2023.1215790.	Excluded	Excluded during title and abstract screening
1125	Cui, G. M., X. J. Ye, J. F. Zhao, L. Y. Zhu, Y. Chen, og Y. Zhang. «An effective coded exposure photography framework using optimal fluttering pattern generation». Optics and Lasers in Engineering 139 (2021): 12. https://doi.org/10.1016/j.optlaseng.2020.106489.	Excluded	Excluded during title and abstract screening
1126	Cui, H., Y. L. Guo, Y. N. Xiao, Y. W. Wang, J. Li, Y. P. Zhang, og H. Y. Zhang. «Enhanced Harris Hawks Optimization Integrated with Coot Bird Optimization for Solving Continuous Numerical Optimization Problems». Cmes-Computer Modeling in Engineering & Sciences 137, nr. 2 (2023): 1635–75. https://doi.org/10.32604/cmes.2023.026019.	Excluded	Excluded during title and abstract screening
1127	Cui, P. Z., J. F. Xing, C. Li, M. J. Zhou, J. F. Zhang, Y. S. Dai, L. M. Zhong, og Y. L. Wang. «Environmental, economic and exergy analysis of separation of ternary azeotrope by variable pressure extractive distillation based on multi-objective optimization». Chinese Journal of Chemical Engineering 65 (2024): 145–57. https://doi.org/10.1016/j.cjche.2023.07.010.	Excluded	Excluded during title and abstract screening
1128	Cui, X. X., Z. G. Shan, og J. J. Liu. «Distributed localization for anchor-free sensor networks». Journal of Systems Engineering and Electronics 19, nr. 3 (2008): 405–18.	Excluded	Excluded during title and abstract screening
1129	Cui, Y., L. Xiang, P. Zhao, J. Chen, L. Cheng, L. Liao, M. Yan, og X. Zhang. «Machine learning decision support model for discharge planning in stroke patients». Journal of Clinical Nursing 33, nr. 8 (2024): 3145–60. https://doi.org/10.1111/jocn.16999.	Excluded	Excluded during title and abstract screening
1130	Cullen, R. H., og M. J. Agnew. «Comparing Different Measures of Overall Workload in a Multimodal Postural/Auditory Dual-Task Environment». Iise Transactions on Occupational Ergonomics & Human Factors 4, nr. 2–3 (2016): 115–27. https://doi.org/10.1080/21577323.2016.1165315.	Excluded	Excluded during title and abstract screening
1131	Cummings, J., M. Sano, S. Auer, og S. Bergh. «Reduction and prevention of agitation in persons with neurocognitive disorders: an international psychogeriatric association consensus algorithm». International …, 2023, 1–12. https://doi.org/10.1017/S104161022200103X.	Excluded	Excluded during title and abstract screening
1132	Cunningham-Burley, R., J. Roche, C. Fairhurst, S. Cockayne, C. Hewitt, H. Iles-Smith, D. J. Torgerson, og S. SHeW Study Team. «Enclosing a pen to improve response rate to postal questionnaire: an embedded randomised controlled trial». F1000Research 9 (2020): 577. https://doi.org/10.12688/f1000research.23651.1.	Excluded	Excluded during title and abstract screening
1133	Curiale, V. «World-wide literature survey on geriatric palliative medicine». European Geriatric Medicine 2, nr. 1 (2011): 6–11. https://doi.org/10.1016/j.eurger.2010.12.001.	Excluded	Excluded during title and abstract screening
1134	Currie, L. M. «Fall and injury prevention». Annual Review of Nursing Research 24 (2006): 39–74.	Excluded	Excluded during title and abstract screening
1135	Currie, L. M., S. Bakken, G. Bufe, og L. V. Mellino. «Compliance with use of automated fall-injury risk assessment in three clinical information systems». Amia .. Annual Symposium Proceedings/AMIA Symposium. (2006): 900.	Excluded	Excluded during title and abstract screening
1136	Currie, L. M., og E. S. Chen. «Technology evaluation for a mobile fall-injury risk assessment instrument». Amia .. Annual Symposium Proceedings/AMIA Symposium. (2007): 922.	Excluded	Excluded during title and abstract screening
1137	Currie, L. M., L. V. Mellino, J. J. Cimino, og S. Bakken. «Development and representation of a fall-injury risk assessment instrument in a clinical information system». Studies in Health Technology & Informatics 107, nr. Pt 1 (2004): 721–25.	Excluded	Excluded during title and abstract screening
1138	Currie, L. M., L. V. Mellino, J. J. Cimino, J. Li, og S. Bakken. «Requirements specification for automated fall and injury risk assessment». Studies in health technology and informatics 122 (2006): 134–38.	Excluded	Excluded during title and abstract screening
1139	Curtin, P. B., R. R. Hall, V. G. Molla, J. N. Lansbury, E. P. O’Connor, og D. L. Aaron. «Morbidity and mortality of fragility proximal humerus fractures: a retrospective cohort study of patients presenting to a level one trauma center». Journal of Shoulder and Elbow Surgery 31(10) (2022): 2116–20. https://doi.org/10.1016/j.jse.2022.03.006.	Excluded	Excluded during title and abstract screening
1140	Cusimano, M. D., M. Chipman, R. H. Glazier, C. Rinner, og S. P. Marshall. «Geomatics in injury prevention: the science, the potential and the limitations». Injury Prevention (1353-8047) 13, nr. 1 (2007): 51–56.	Excluded	Excluded during title and abstract screening
1141	Cutsforth-Gregory, J. K., og P. A. Low. «Neurogenic Orthostatic Hypotension in Parkinson Disease: A Primer». Neurology & Therapy 8, nr. 2 (2019): 307–24. https://doi.org/10.1007/s40120-019-00152-9.	Excluded	Excluded during title and abstract screening
1142	Cwikel, J. G., A. V. Fried, A. Biderman, og D. Galinsky. «Validation of a fall-risk screening test, the Elderly Fall Screening Test (EFST), for community-dwelling elderly». Disability & Rehabilitation 20, nr. 5 (1998): 161–67.	Excluded	Excluded during title and abstract screening
1143	CY Hsieh, WT Shi, HY Huang, KC Liu, og ... «Machine learning-based fall characteristics monitoring system for strategic plan of falls prevention». … on Applied System …, 2018. https://ieeexplore.ieee.org/abstract/document/8394388/.	Excluded	Excluded during title and abstract screening
1144	Czerwosz, L., E. Szczepek, B. Sokolowska, A. Jozwik, K. Dudzinski, J. Jurkiewicz, og Z. Czernicki. «Recognition of gait disturbances in patients with normal pressure hydrocephalus using a computer dynography system». Journal of Physiology & Pharmacology 59 Suppl 6 (2008): 201–7.	Excluded	Excluded during title and abstract screening
1145	Czuber, N. K., P. M. Garabedia, H. Rice, C. J. Tejeda, P. C. Dykes, og N. K. Latham. «Human-Centered Design and Development of a Fall Prevention Exercise App for Older Adults in Primary Care Settings». Applied Clinical Informatics 15, nr. 03 (2024): 544–55. https://doi.org/10.1055/a-2267-1727.	Excluded	Excluded during title and abstract screening
1146	D De Venuto, VF Annese, M Ruta, og ... «Designing a cyber–physical system for fall prevention by cortico–muscular coupling detection». IEEE Design & …, 2015. https://ieeexplore.ieee.org/abstract/document/7273831/.	Excluded	Excluded during title and abstract screening
1147	D Fixsen, V Scott, K Blase, S Naoom, og L Wagar. When evidence is not enough: the challenge of implementing fall prevention strategies. Journal of Safety Research. Elsevier, 2011. https://www.sciencedirect.com/science/article/pii/S0022437511001125.	Excluded	Excluded during title and abstract screening
1148	Da Cunha-Bang, C., R. Agius, A. P. Kater, M. D. Levin, A. Osterborg, M. Mattsson, og C. U. Niemann. «Prevent-acall Short-term combined acalabrutinib and venetoclax treatment of newly diagnosed patients with CLL at high risk of infection and/or early treatment, who do not fulfil IWCLL treatment criteria for treatment. A randomized study with extensive immune phenotyping». Blood 134 (2019). https:/…	Excluded	Excluded during title and abstract screening
1149	DA Ganz, C Huang, D Saliba, IM Miake-Lye, S Hempel, og ... Preventing falls in hospitals: a toolkit for improving quality of care. Annals of Internal Medicine, 2013.	Excluded	Excluded during title and abstract screening
1150	Dai, B., W. B. Ware, og C. A. Giuliani. «A structural equation model relating physical function, pain, impaired mobility (IM), and falls in older adults». Archives of Gerontology & Geriatrics 55, nr. 3 (2012): 645–52. https://doi.org/10.1016/j.archger.2012.06.005.	Excluded	Excluded during title and abstract screening
1151	Dai, H. P., D. D. Chen, og Z. S. Zheng. «Effects of Random Values for Particle Swarm Optimization Algorithm». Algorithms 11, nr. 2 (2018). https://doi.org/10.3390/a11020023.	Excluded	Excluded during title and abstract screening
1152	Dai, S. D., K. W. Xia, L. L. Shi, og M. Xie. «Design on Universal Circuit Breaker via Improved Gray Wolf Optimization Algorithm». Mathematical Problems in Engineering 2020 (2020): 12. https://doi.org/10.1155/2020/8071057.	Excluded	Excluded during title and abstract screening
1153	Dai, S. Y., D. X. Niu, og Y. Li. «Daily Peak Load Forecasting Based on Complete Ensemble Empirical Mode Decomposition with Adaptive Noise and Support Vector Machine Optimized by Modified Grey Wolf Optimization Algorithm». Energies 11, nr. 1 (2018). https://doi.org/10.3390/en11010163.	Excluded	Excluded during title and abstract screening
1154	Dai, W. S. «Research on Indoor Environment Art Design Model Using Genetic Algorithm». Mobile Information Systems 2022 (2022): 13. https://doi.org/10.1155/2022/7412554.	Excluded	Excluded during title and abstract screening
1155	Dai, W. X., C. Q. Li, Z. L. Cui, Y. F. Wu, L. Y. Y. Zhang, og J. R. Huang. «An Improved Dragonfly Algorithm With Higher Exploitation Capability to Optimize the Design of Hybrid Power Active Filter». Ieee Access 8 (2020): 155020–38. https://doi.org/10.1109/access.2020.3006102.	Excluded	Excluded during title and abstract screening
1156	Dai, Y., Z. X. Liu, Y. S. Qi, H. B. Zhang, B. D. You, og Y. F. Gao. «Spatial cellular robot in orbital truss collision-free path planning». Mechanical Sciences 11, nr. 2 (2020): 233–50. https://doi.org/10.5194/ms-11-233-2020.	Excluded	Excluded during title and abstract screening
1157	Daines, K. J. F., N. Baddour, H. Burger, A. Bavec, og E. D. Lemaire. «Fall-Risk Classification in Amputees Using Smartphone Sensor Based Features in Turns». Annual International Conference Of The IEEE Engineering In Medicine And Biology Society 2020 (2020): 4175–78. https://doi.org/10.1109/EMBC44109.2020.9176624.	Excluded	Excluded during title and abstract screening
1158	Daisuke, Matsumoto, Fujita Takaaki, Kasahara Ryuichi, Tsuchiya Kenji, og Iokawa Kazuaki. «SCREENING CUTOFF VALUES TO IDENTIFY THE RISK OF FALLS AFTER STROKE: A SCOPING REVIEW». Journal of Rehabilitation Medicine (Stiftelsen Rehabiliteringsinformation) 56 (2024): 1–7. https://doi.org/10.2340/jrm.v56.40560.	Excluded	Excluded during title and abstract screening
1159	Dal Bello-Haas, V. P. M., M. E. O’Connell, og J. Ursenbach. «Comparison across age groups of causes, circumstances, and consequences of falls among individuals living in Canada: A cross-sectional analysis of participants aged 45 to 85 years from the Canadian Longitudinal Study on Aging». PLoS ONE [Electronic Resource] 19(3 March) (no pagination) (2024). https://doi.org/10.1371/journal.pone.030002…	Excluded	Excluded during title and abstract screening
1160	Dalton, Alexandra F., Corey Lyon, Bennett Parnes, Douglas Fernald, og Carmen L. Lewis. «Developing a Quality Measurement Strategy in an Academic Primary Care Setting: An Environmental Scan». Journal for Healthcare Quality: Promoting Excellence in Healthcare 40, nr. 6 (2018): e90–100. https://doi.org/10.1097/JHQ.0000000000000155.	Excluded	Excluded during title and abstract screening
1161	D’Ambrosio, F., M. Harbo, D. Contiero, A. R. Bonfigli, D. Cicconi, N. Heuer, A. Roos, C. Fischer Pedersen, P. Fabbietti, og C. Gagliardi. «Preact to lower the risk of falling by customized rehabilitation across Europe: the feasibility study protocol of the PRECISE project in Italy». Frontiers in Public Health 12 (2024): 1293621. https://doi.org/10.3389/fpubh.2024.1293621.	Excluded	Excluded during title and abstract screening
1162	Damoiseaux-Volman, B. A., S. Medlock, M. D. van der Eijk, J. A. Romijn, A. Abu-Hanna, og N. van der Velde. «Falls and delirium in older inpatients: Work-as-imagined, work-as-done and preferences for clinical decision support systems». Safety Science 142 (no pagination) (2021). https://doi.org/10.1016/j.ssci.2021.105355.	Excluded	Excluded during title and abstract screening
1163	Damoiseaux-Volman, B. A., S. Medlock, K. J. Ploegmakers, F. Karapinar-Carkit, C. T. P. Krediet, S. E. de Rooij, A. M. Lagaay, mfl. «Priority Setting in Improving Hospital Care for Older Patients Using Clinical Decision Support». Journal of the American Medical Directors Association 20, nr. 8 (2019): 1045–47. https://doi.org/10.1016/j.jamda.2019.03.017.	Excluded	Excluded during title and abstract screening
1164	Damoiseaux-Volman, B. A., K. Raven, D. Sent, S. Medlock, J. A. Romijn, A. Abu-Hanna, og N. van der Velde. «Potentially inappropriate medications and their effect on falls during hospital admission». Age & Ageing 51, nr. 1 (2022): 06. https://doi.org/10.1093/ageing/afab205.	Excluded	Excluded during title and abstract screening
1165	Damoiseaux-Volman, B. A., N. M. van Schoor, S. Medlock, J. A. Romijn, N. van der Velde, og A. Abu-Hanna. «External validation of the Johns Hopkins Fall Risk Assessment Tool in older Dutch hospitalized patients». European Geriatric Medicine 14, nr. 1 (2023): 69–77. https://doi.org/10.1007/s41999-022-00719-0.	Excluded	Excluded during title and abstract screening
1166	Damoiseaux-Volman, B. A., N. van der Velde, S. G. Ruige, J. A. Romijn, A. Abu-Hanna, og S. Medlock. «Effect of Interventions With a Clinical Decision Support System for Hospitalized Older Patients: Systematic Review Mapping Implementation and Design Factors». JMIR Medical Informatics 9, nr. 7 (2021): 11. https://doi.org/10.2196/28023.	Excluded	Excluded during title and abstract screening
1167	Damoiseaux-Volman, B., S. Medlock, J. Romijn, A. A. H. En, og N. van der Velde. «Clinical decision support for discharge/aftercare, fall prevention and delirium: Smart software helps with choices in hospital care for the elderly. [Dutch]». Pharmaceutisch Weekblad 157(43) (2022): 22–25.	Excluded	Excluded during title and abstract screening
1168	Dang, J. C., og N. M. Hsu. «Hearing Loss Screening Guidelines». StatPearls Publishing 01 (2024): 01.	Excluded	Excluded during title and abstract screening
1169	Dang, M. X., J. J. Wu, S. C. Cui, X. Guo, Y. H. Cao, H. L. Wei, og Z. Wu. «Multiscale Decomposition Prediction of Propagation Loss in Oceanic Tropospheric Ducts». Remote Sensing 13, nr. 6 (2021): 23. https://doi.org/10.3390/rs13061173.	Excluded	Excluded during title and abstract screening
1170	Dang, Q. L. «Multiple dynamic penalties based on decomposition for constrained optimization». Expert Systems with Applications 206 (2022): 18. https://doi.org/10.1016/j.eswa.2022.117820.	Excluded	Excluded during title and abstract screening
1171	D’Angio, D., L. Lenti, og S. Martino. «Microseismic monitoring to assess rock mass damaging through a novel damping ratio-based approach». International Journal of Rock Mechanics and Mining Sciences 146 (2021): 9. https://doi.org/10.1016/j.ijrmms.2021.104883.	Excluded	Excluded during title and abstract screening
1172	Darlington, L., og P. Gill. «Establishing frailty and falls risk assessment screening in an MSK outpatient physiotherapy department...Virtual Physiotherapy UK Conference, November 13-14, 2020». Physiotherapy 113 (2021): e3–4. https://doi.org/10.1016/j.physio.2021.10.225.	Excluded	Excluded during title and abstract screening
1173	Darowski, A., S. A. Chambers, og D. J. Chambers. «Antidepressants and falls in the elderly». Drugs & Aging 26, nr. 5 (2009): 381–94. https://doi.org/10.2165/00002512-200926050-00002.	Excluded	Excluded during title and abstract screening
1174	Darvishi, E., A. Maleki, S. Dehestaniathar, og M. Ebrahemzadih. «Effect of STOP technique on safety climate in a construction company». Journal of Research in Health Sciences 15, nr. 2 (2015): 109–12.	Excluded	Excluded during title and abstract screening
1175	Darwish, A., D. Ezzat, og A. E. Hassanien. «An optimized model based on convolutional neural networks and orthogonal learning particle swarm optimization algorithm for plant diseases diagnosis». Swarm and Evolutionary Computation 52 (2020): 12. https://doi.org/10.1016/j.swevo.2019.100616.	Excluded	Excluded during title and abstract screening
1176	Das, J. «Preliminary phytochemical screening and evaluation of muscle relaxant activity of ethanolic extract of the rhizome of Zingiberofficinale». International Journal of Current Pharmaceutical Research 9, nr. 5 (2017): 13–16. https://doi.org/10.22159/ijcpr.2017v9i5.22129.	Excluded	Excluded during title and abstract screening
1177	Dasgupta, P., J. VanSwearingen, og E. Sejdic. «‘You can tell by the way I use my walk.’ Predicting the presence of cognitive load with gait measurements». Biomedical Engineering Online 17, nr. 1 (2018): 122. https://doi.org/10.1186/s12938-018-0555-8.	Excluded	Excluded during title and abstract screening
1178	Dashner, J., S. M. Espin-Tello, S. W. Chen, H. Hollingsworth, R. Bollinger, K. A. Morgan, og S. Stark. «Influence of falls, fall-related injuries, and fear of falling on social participation in people aging with long-term physical disability: a cross-sectional study». Disability and rehabilitation, 2023, 1–9. https://doi.org/10.1080/09638288.2023.2293990.	Excluded	Excluded during title and abstract screening
1179	Dashner, Jessica, Sandra M. Espín-Tello, Szu-Wei Chen, Holly Hollingsworth, Rebecca Bollinger, Kerri A. Morgan, og Susan Stark. «Influence of falls, fall-related injuries, and fear of falling on social participation in people aging with long-term physical disability: a cross-sectional study». Disability & Rehabilitation 46, nr. 21 (2024): 4979–87. https://doi.org/10.1080/09638288.2023.2293990.	Excluded	Excluded during title and abstract screening
1180	Dave, J., og S. Kalula. «Preventing fractures in the elderly in GP practice». South African Family Practice 48, nr. 5 (2006): 35–43. https://doi.org/10.1080/20786204.2006.10873393.	Excluded	Excluded during title and abstract screening
1181	Davenport, G. «Rheumatology and musculoskeletal medicine». British Journal of General Practice 54, nr. 503 (2004): 457–64.	Excluded	Excluded during title and abstract screening
1182	Davenport, K., A. Cameron, M. Samson, J. Sri-On, og S. W. Liu. «Fall Prevention Knowledge, Attitudes, and Behaviors: A Survey of Emergency Providers». The Western Journal of Emergency Medicine 21, nr. 4 (2020): 826–30. https://doi.org/10.5811/westjem.2020.4.43387.	Excluded	Excluded during title and abstract screening
1183	Davidson, H. E. «Individualized late-life care». Consultant Pharmacist 31, nr. 7 (2016): 348. https://doi.org/10.4140/TCP.n.2016.348.	Excluded	Excluded during title and abstract screening
1184	Davies, A. J. «Syncope in older patients». Reviews in Clinical Gerontology 9, nr. 2 (1999): 117–26. https://doi.org/10.1017/S0959259899009235.	Excluded	Excluded during title and abstract screening
1185	Davies, E. A., og M. S. O’Mahony. «Adverse drug reactions in special populations - the elderly». British Journal of Clinical Pharmacology 80, nr. 4 (2015): 796–807. https://doi.org/10.1111/bcp.12596.	Excluded	Excluded during title and abstract screening
1186	Davies, P. D. «Control of communicable disease. Tuberculosis screening falls foul of reforms». BMJ 307, nr. 6895 (1993): 59.	Excluded	Excluded during title and abstract screening
1187	Davis, J. C., C. L. Hsu, C. Barha, D. A. Jehu, P. Chan, C. Ghag, P. Jacova, mfl. «Comparing the cost-effectiveness of the Otago Exercise Programme among older women and men: a secondary analysis of a randomized controlled trial». PLoS ONE [Electronic Resource] 17, nr. 4 (2022): e0267247. https://doi.org/10.1371/journal.pone.0267247.	Excluded	Excluded during title and abstract screening
1188	Davis, J. C., C. L. Hsu, C. Ghag, S. Y. Starkey, P. Jacova, L. Dian, N. Parmar, K. Madden, og T. Liu-Ambrose. «Baseline health-related quality of life predicts falls: a secondary analysis of a randomized controlled trial». Quality of Life Research 31, nr. 11 (2022): 3211–20. https://doi.org/10.1007/s11136-022-03175-2.	Excluded	Excluded during title and abstract screening
1189	Davis, J. C., K. M. Khan, C. L. Hsu, P. Chan, W. L. Cook, L. Dian, og T. Liu-Ambrose. «Action Seniors! Cost-Effectiveness Analysis of a Secondary Falls Prevention Strategy Among Community-Dwelling Older Fallers». Journal of the American Geriatrics Society 68, nr. 9 (2020): 1988‐1997. https://doi.org/10.1111/jgs.16476.	Excluded	Excluded during title and abstract screening
1190	Davis, J., C. L. Hsu, C. Barha, D. A. Jehu, P. Chan, C. Ghag, P. Jacova, mfl. «Comparing the Cost-Effectiveness of the Otago Exercise Programme Among Older Women and Men: a Secondary Analysis of a Randomized Controlled Trial». Value in health 25, nr. 7 (2022): S341. https://doi.org/10.1016/j.jval.2022.04.286.	Excluded	Excluded during title and abstract screening
1191	Davis, James E., og Heather Carter-Templeton. «Augmenting an Inpatient Fall Program With Video Observation». Journal of Nursing Care Quality 36, nr. 1 (2021): 62–66. https://doi.org/10.1097/NCQ.0000000000000486.	Excluded	Excluded during title and abstract screening
1192	Davis, N. Examining the Benefits of a Sustained Balance and Fall Prevention Programming for Independent Older Adults Living in a Community Setting. search.proquest.com, 2021. https://search.proquest.com/openview/37071fec7f43c5fafefabebd72419d3c/1?pq-origsite=gscholar&cbl=18750&diss=y.	Excluded	Excluded during title and abstract screening
1193	Davis, S. «Prevention and treatment of pneumococcal disease». SA Pharmaceutical Journal 77, nr. 5 (2010): 28–30.	Excluded	Excluded during title and abstract screening
1194	Davison, K. S., D. L. Kendler, P. Ammann, D. C. Bauer, D. W. Dempster, L. Dian, D. A. Hanley, mfl. «Assessing Fracture Risk and Effects of Osteoporosis Drugs: Bone Mineral Density and Beyond». American Journal of Medicine 122, nr. 11 (2009): 992–97. https://doi.org/10.1016/j.amjmed.2009.05.018.	Excluded	Excluded during title and abstract screening
1195	Davuluri, S., og T. S. Dharmarajan. «Falls: A complex, multifactorial syndrome with addressable risk factors». Clinical Geriatrics 21, nr. 10 (2013). http://www.hmpcommunications.com/cg/.	Excluded	Excluded during title and abstract screening
1196	Day, L., B. Fildes, I. Gordon, M. Fitzharris, H. Flamer, og S. Lord. «Randomised factorial trial of falls prevention among older people living in their own homes». British Medical Journal 325, nr. 7356 (2002): 128–31.	Excluded	Excluded during title and abstract screening
1197	Day, L., M. J. Trotter, K. D. Hill, T. P. Haines, og C. Thompson. «Implementation of evidence-based falls prevention in clinical services for high-risk clients». Journal of Evaluation in Clinical Practice 20, nr. 3 (2014): 255–59. https://doi.org/10.1111/jep.12119.	Excluded	Excluded during title and abstract screening
1198	Day, Lesley, Alex Donaldson, Catherine Thompson, og Margaret Thomas. «Integrating proven falls prevention interventions into government programs». Australian & New Zealand Journal of Public Health 38, nr. 2 (2014): 122–27. https://doi.org/10.1111/1753-6405.12140.	Excluded	Excluded during title and abstract screening
1199	De Backere, F., F. Ongenae, F. Van den Abeele, J. Nelis, P. Bonte, E. Clement, M. Philpott, mfl. «Towards a social and context-aware multi-sensor fall detection and risk assessment platform». Computers in Biology & Medicine 64 (2015): 307–20. https://doi.org/10.1016/j.compbiomed.2014.12.002.	Excluded	Excluded during title and abstract screening
1200	De Brasi, D., F. Orlando, V. Gaeta, M. De Liso, F. Acquaviva, L. Martemucci, A. Mastrominico, og M. Di Rocco. «Fibrodysplasia ossificans progressiva: A challenging diagnosis». Genes 12(8) (no pagination) (2021). https://doi.org/10.3390/genes12081187.	Excluded	Excluded during title and abstract screening
1201	De Brauwer, I., P. Cornette, B. Boland, F. Verschuren, og W. D’Hoore. «Can we predict functional decline in hospitalized older people admitted through the emergency department? Reanalysis of a predictive tool ten years after its conception». BMC Geriatrics 17, nr. 1 (2017): 105. https://doi.org/10.1186/s12877-017-0498-0.	Excluded	Excluded during title and abstract screening
1202	De Cillisy, F., F. De Simioy, F. Guidoy, R. A. Incalzi, og R. Setolay. «Fall-detection solution for mobile platforms using accelerometer and gyroscope data». Conference proceedings : .. Annual International Conference of the IEEE Engineering in Medicine and Biology Society. IEEE Engineering in Medicine and Biology Society. Annual Conference. 2015 (2015): 3727–30. https://doi.org/10.1109/EMBC.2015…	Excluded	Excluded during title and abstract screening
1203	De Cock, A. M., E. Fransen, S. Perkisas, V. Verhoeven, O. Beauchet, M. Vandewoude, og R. Remmen. «Comprehensive Quantitative Spatiotemporal Gait Analysis Identifies Gait Characteristics for Early Dementia Subtyping in Community Dwelling Older Adults». Frontiers in Neurology 10 (2019). https://doi.org/10.3389/fneur.2019.00313.	Excluded	Excluded during title and abstract screening
1204	De la Cuesta-Benjumea, C., og B. Roe. «Falls of older people living in the community- A critical review». Revista Ces Psicologia 8, nr. 1 (2015): 21–36.	Excluded	Excluded during title and abstract screening
1205	De Luca, V., G. D. Femminella, R. Patalano, V. Formosa, G. Lorusso, C. Rivetta, F. Di Lullo, mfl. «Assessment Tools of Biopsychosocial Frailty Dimensions in Community-Dwelling Older Adults: A Narrative Review». International Journal of Environmental Research and Public Health 19, nr. 23 (2022): 32. https://doi.org/10.3390/ijerph192316050.	Excluded	Excluded during title and abstract screening
1206	De Maria, G., C. Natale, og S. Pirozzi. «Tactile data modeling and interpretation for stable grasping and manipulation». Robotics and Autonomous Systems 61, nr. 9 (2013): 1008–20. https://doi.org/10.1016/j.robot.2013.05.006.	Excluded	Excluded during title and abstract screening
1207	De Micco, F., A. De Benedictis, V. Fineschi, P. Frati, M. Ciccozzi, L. Pecchia, R. Alloni, mfl. «From syndemic lesson after covid-19 pandemic to a ‘systemic clinical risk management’ proposal in the perspective of the ethics of job well done». International Journal of Environmental Research and Public Health 19(1) (no pagination) (2022). https://doi.org/10.3390/ijerph19010015.	Excluded	Excluded during title and abstract screening
1208	De Pina, M. F., S. M. Alves, M. Barbosa, og H. Barros. «Hip fractures cluster in space: An epidemiological analysis in Portugal». Osteoporosis International 19, nr. 12 (2008): 1797–1804. https://doi.org/10.1007/s00198-008-0623-1.	Excluded	Excluded during title and abstract screening
1209	De Raeve, N., A. Shahid, M. De Schepper, E. De Poorter, I. Moerman, J. Verhaevert, P. Van Torre, og H. Rogier. «Bluetooth-Low-Energy-Based Fall Detection and Warning System for Elderly People in Nursing Homes». Journal of Sensors 2022 (2022): 14. https://doi.org/10.1155/2022/9930681.	Excluded	Excluded during title and abstract screening
1210	De Venuto, D., og G. Mezzina. «High-Specificity Digital Architecture for Real-Time Recognition of Loss of Balance Inducing Fall». Sensors 20, nr. 3 (2020): 31. https://doi.org/10.3390/s20030769.	Excluded	Excluded during title and abstract screening
1211	De Vincentis, A., A. U. Behr, G. Bellelli, M. Bravi, A. Castaldo, L. Galluzzo, G. Iolascon, mfl. «Orthogeriatric co-management for the care of older subjects with hip fracture: recommendations from an Italian intersociety consensus». Aging Clinical and Experimental Research 33(9) (2021): 2405–43. https://doi.org/10.1007/s40520-021-01898-9.	Excluded	Excluded during title and abstract screening
1212	De Waard, E. A. C., T. A. C. M. Van Geel, H. H. C. M. Savelberg, A. Koster, P. P. M. M. Geusens, og J. P. W. Van Den Bergh. «Increased fracture risk in patients with type 2 diabetes mellitus: An overview of the underlying mechanisms and the usefulness of imaging modalities and fracture risk assessment tools». Maturitas 79, nr. 3 (2014): 265–74. https://doi.org/10.1016/j.maturitas.2014.08.003.	Excluded	Excluded during title and abstract screening
1213	Deacon, M., J. Parsons, S. Mathieson, og T. C. Davies. «Can Wii Balance? Evaluating a Stepping Game for Older Adults». IEEE Transactions on Neural Systems & Rehabilitation Engineering 26, nr. 9 (2018): 1783–93. https://doi.org/10.1109/TNSRE.2018.2862146.	Excluded	Excluded during title and abstract screening
1214	Deb, A., Z. Wypych, J. Lonner, og H. Ashrafiuon. «Design and Control of an Autonomous Robot for Mobility-Impaired Patients». Journal of Medical Robotics Research 6(3) (no pagination) (2021). https://doi.org/10.1142/S2424905X21500070.	Excluded	Excluded during title and abstract screening
1215	Debasa, F. «Urbanismo futurista saudi como puerta al Indo-Pacifico». Relaciones Internacionales-Madrid, nr. 57 (2024): 18. https://doi.org/10.15366/relacionesinternacionales2024.57.007.	Excluded	Excluded during title and abstract screening
1216	Debnath, P., og A. K. Dey. «Prediction of Laboratory Peak Shear Stress Along the Cohesive Soil-Geosynthetic Interface Using Artificial Neural Network». Geotechnical and Geological Engineering 35, nr. 1 (2017): 445–61. https://doi.org/10.1007/s10706-016-0119-2.	Excluded	Excluded during title and abstract screening
1217	Deep, G., J. Sidhu, og R. Mohana. «Insider threat prevention in distributed database as a service cloud environment». Computers & Industrial Engineering 169 (2022). https://doi.org/10.1016/j.cie.2022.108278.	Excluded	Excluded during title and abstract screening
1218	Dejaeger, E. «Falls in the elderly: Any use of a special clinic for falls?. [Dutch]». Tijdschrift voor Gerontologie en Geriatrie 34, nr. 1 (2003): 3–5.	Excluded	Excluded during title and abstract screening
1219	Del Din, S., A. Godfrey, C. Mazza, S. Lord, og L. Rochester. «Free-living monitoring of Parkinson’s disease: Lessons from the field». Movement Disorders 31, nr. 9 (2016): 1293–1313. https://doi.org/10.1002/mds.26718.	Excluded	Excluded during title and abstract screening
1220	Del Prete, A., S. Tonneau, og N. Mansard. «Zero Step Capturability for Legged Robots in Multicontact». Ieee Transactions on Robotics 34, nr. 4 (2018): 1021–34. https://doi.org/10.1109/tro.2018.2820687.	Excluded	Excluded during title and abstract screening
1221	Del Rio, E. R., P. Javier, M. F. Ferrer, J. G. del Castillo, J. G. Armengol, M. I. B. Hernando, M. L. A. Fernandez, og F. J. Martin-Sanchez. «Impact of medium-term outcomes of inappropriate prescribing in older patients discharged from a short stay unit». Atencion Primaria 50, nr. 8 (2018): 467–76. https://doi.org/10.1016/j.aprim.2017.03.018.	Excluded	Excluded during title and abstract screening
1222	Del Signore, S., og R. Roubenoff. «Physical frailty and sarcopenia (PF&S): a point of view from the industry». Aging Clinical and Experimental Research 29, nr. 1 (2017): 69–74. https://doi.org/10.1007/s40520-016-0710-7.	Excluded	Excluded during title and abstract screening
1223	Delahoz, Y. S., og M. A. Labrador. «Survey on Fall Detection and Fall Prevention Using Wearable and External Sensors». Sensors 14, nr. 10 (2014): 19806–42. https://doi.org/10.3390/s141019806.	Excluded	Excluded during title and abstract screening
1224	Delaney, R. A., E. Falvey, S. Kalimuthu, M. G. Molloy, og P. Fleming. «Orthopaedic admissions due to sports and recreation injuries». Irish Medical Journal 102, nr. 2 (2009). http://imj.ie//Issue_detail.aspx?issueid=+&pid=4132&type=Papers.	Excluded	Excluded during title and abstract screening
1225	Delbaere, K., J. C. T. Close, H. B. Menz, R. G. Cumming, I. D. Cameron, P. N. Sambrook, L. M. March, og S. R. Lord. «Development and validation of fall risk screening tools for use in residential aged care facilities». Medical Journal of Australia 189, nr. 4 (2008): 193–96. https://doi.org/10.5694/j.1326-5377.2008.tb01980.x.	Excluded	Excluded during title and abstract screening
1226	Delbaere, K., Y. J. Gschwind, C. Sherrington, E. Barraclough, M. A. Garrues-Irisarri, og S. R. Lord. «Validity and reliability of a simple ‘low-tech’ test for measuring choice stepping reaction time in older people». Clinical Rehabilitation 30, nr. 11 (2016): 1128–35. https://doi.org/10.1177/0269215515613422.	Excluded	Excluded during title and abstract screening
1227	Delbari, A., A. Azimi, M. Saatchi, M. Bidkhori, F. S. Tabatabaei, V. Rashedi, og E. Hooshmand. «Association of Home Falls and Accidents Screening Tool (HOME FAST) with risk of fall in older adults: Ardakan Cohort Study on Ageing (ACSA)». International Journal of Healthcare Management, 2023, 9. https://doi.org/10.1080/20479700.2023.2265691.	Excluded	Excluded during title and abstract screening
1228	Delco, F., og A. Sonnenberg. «Limitations of the faecal occult blood test in screening for colorectal cancer». Italian Journal of Gastroenterology & Hepatology 31, nr. 2 (1999): 119–26.	Excluded	Excluded during title and abstract screening
1229	Delcroix, V., E. Grislin-Le Strugeon, og F. Puisieux. «A knowledge based system for the management of a time stamped uncertain observation set with application on preserving mobility». International Journal of Approximate Reasoning 134 (2021): 53–71. https://doi.org/10.1016/j.ijar.2021.04.003.	Excluded	Excluded during title and abstract screening
1230	Delfi, G., M. Kamachi, og T. Dutta. «Development of an Automated Minimum Foot Clearance Measurement System: Proof of Principle». Sensors 21, nr. 3 (2021): 02. https://doi.org/10.3390/s21030976.	Excluded	Excluded during title and abstract screening
1231	Della Toffola, L., S. Patel, B. R. Chen, Y. M. Ozsecen, A. Puiatti, og P. Bonato. «Development of a platform to combine sensor networks and home robots to improve fall detection in the home environment». Annual International Conference Of The IEEE Engineering In Medicine And Biology Society 2011 (2011): 5331–34. https://doi.org/10.1109/IEMBS.2011.6091319.	Excluded	Excluded during title and abstract screening
1232	Dellinger, A. «Older Adult Falls: Effective Approaches to Prevention». Curr Trauma Rep 3, nr. 2 (2017): 118–23. https://doi.org/10.1007/s40719-017-0087-x.	Excluded	Excluded during title and abstract screening
1233	Dementienko, V. V., A. G. Markov, L. G. Koreneva, og V. M. Shakhnarovich. «Automatic checkout systems to monitor driver’s vigilance». Critical Reviews in Biomedical Engineering 29, nr. 1 (2001): 157–71.	Excluded	Excluded during title and abstract screening
1234	Demiris, G., M. Rantz, M. Aud, K. Marek, H. Tyrer, M. Skubic, og A. Hussam. «Older adults’ attitudes towards and perceptions of ‘smart home’ technologies: a pilot study». Medical Informatics & the Internet in Medicine 29, nr. 2 (2004): 87–94.	Excluded	Excluded during title and abstract screening
1235	Dempsey, J. «Falls prevention revisited: a call for a new approach». Journal of Clinical Nursing 13, nr. 4 (2004): 479–85.	Excluded	Excluded during title and abstract screening
1236	Dempsey, Jennifer. «CARE OF OLDER PEOPLE Falls prevention revisited: a call for a new approach». Journal of Clinical Nursing (Wiley-Blackwell) 13, nr. 4 (2004): 479–85. https://doi.org/10.1046/j.1365-2702.2003.00868.x.	Excluded	Excluded during title and abstract screening
1237	Demura, S., S. Sato, S. Shin, og M. Uchiyama. «Setting the criterion for fall risk screening for healthy community-dwelling elderly». Archives of Gerontology & Geriatrics 54, nr. 2 (2012): 370–73. https://doi.org/10.1016/j.archger.2011.04.010.	Excluded	Excluded during title and abstract screening
1238	Demura, S., S. Sato, S. Yamaji, K. Kasuga, og Y. Nagasawa. «Examination of validity of fall risk assessment items for screening high fall risk elderly among the healthy community-dwelling Japanese population». Archives of Gerontology & Geriatrics 53, nr. 1 (2011): e41-5. https://doi.org/10.1016/j.archger.2010.10.010.	Excluded	Excluded during title and abstract screening
1239	Demura, S., T. Yamada, og K. Kasuga. «Severity of injuries associated with falls in the community dwelling elderly are not affected by fall characteristics and physical function level». Archives of Gerontology and Geriatrics 55, nr. 1 (2012): 186–89. https://doi.org/10.1016/j.archger.2011.06.033.	Excluded	Excluded during title and abstract screening
1240	Demura, S., T. Yamada, M. Uchiyama, H. Sugiura, og H. Hamazaki. «Selection of useful items for fall risk screening for community dwelling Japanese elderly from the perspective of fall experience, physical function, and age level differences». Archives of Gerontology & Geriatrics 53, nr. 2 (2011): 123–30. https://doi.org/10.1016/j.archger.2010.11.012.	Excluded	Excluded during title and abstract screening
1241	Deng, J. H., og Y. P. Wang. «Application of Levy flight particle swarm optimisation in MPPT of photovoltaic system». International Journal of Electronics 111, nr. 7 (2024): 1143–62. https://doi.org/10.1080/00207217.2023.2210305.	Excluded	Excluded during title and abstract screening
1242	———. «Research on MPPT of photovoltaic system based on PSO with time-varying compression factor». Ieice Electronics Express 19, nr. 12 (2022): 6. https://doi.org/10.1587/elex.19.20220165.	Excluded	Excluded during title and abstract screening
1243	Deng, J., X. P. Wu, X. D. Li, Y. Qin, og K. J. Zhong. «Automatic assessment of CFRP-steel interfacial performance under adhesive curing using PZT-based EMI-integrated deep learning technique». Thin-Walled Structures 209 (2025): 18. https://doi.org/10.1016/j.tws.2024.112894.	Excluded	Excluded during title and abstract screening
1244	Deng, S. Y., X. Deng, H. Chen, og Z. C. Qin. «Estimating fossil CO2 emissions from COVID-19 post-pandemic recovery in G20: A machine learning approach». Journal of Cleaner Production 442 (2024): 11. https://doi.org/10.1016/j.jclepro.2024.140875.	Excluded	Excluded during title and abstract screening
1245	Deng, T. Q., Y. Huang, G. Yang, og C. Z. Wang. «Pointwise mutual information sparsely embedded feature selection». International Journal of Approximate Reasoning 151 (2022): 251–70. https://doi.org/10.1016/j.ijar.2022.09.012.	Excluded	Excluded during title and abstract screening
1246	Deng, W., H. C. Ni, Y. Liu, H. L. Chen, og H. M. Zhao. «An adaptive differential evolution algorithm based on belief space and generalized opposition-based learning for resource allocation». Applied Soft Computing 127 (2022): 20. https://doi.org/10.1016/j.asoc.2022.109419.	Excluded	Excluded during title and abstract screening
1247	Deng, W., M. Sun, H. M. Zhao, B. Li, og C. X. Wang. «Study on an airport gate assignment method based on improved ACO algorithm». Kybernetes 47, nr. 1 (2018): 20–43. https://doi.org/10.1108/k-08-2017-0279.	Excluded	Excluded during title and abstract screening
1248	Deng, W., J. J. Xu, Y. J. Song, og H. M. Zhao. «Differential evolution algorithm with wavelet basis function and optimal mutation strategy for complex optimization problem». Applied Soft Computing 100 (2021): 16. https://doi.org/10.1016/j.asoc.2020.106724.	Excluded	Excluded during title and abstract screening
1249	Deng, W., J. J. Xu, og H. M. Zhao. «An Improved Ant Colony Optimization Algorithm Based on Hybrid Strategies for Scheduling Problem». Ieee Access 7 (2019): 20281–92. https://doi.org/10.1109/access.2019.2897580.	Excluded	Excluded during title and abstract screening
1250	Deng, W., H. M. Zhao, L. Zou, G. Y. Li, X. H. Yang, og D. Q. Wu. «A novel collaborative optimization algorithm in solving complex optimization problems». Soft Computing 21, nr. 15 (2017): 4387–98. https://doi.org/10.1007/s00500-016-2071-8.	Excluded	Excluded during title and abstract screening
1251	Deng, X., M. Li, S. Deng, og L. Wang. «Hybrid gene selection approach using XGBoost and multi-objective genetic algorithm for cancer classification». Medical & Biological Engineering & … 60, nr. 3 (2022): 663–81. https://doi.org/10.1007/s11517-021-02476-x.	Excluded	Excluded during title and abstract screening
1252	Deng, Y., og N. Sato. «Global frailty screening tools: Review and application of frailty screening tools from 2001 to 2023». Irdr 13, nr. 1 (2024): 1–11. https://doi.org/10.5582/irdr.2023.01113.	Excluded	Excluded during title and abstract screening
[truncated: 6,308 more rows]
