# Supplementary material for: Effectiveness of clinical decision support in fall prevention among older adults: A systematic review and meta-analysis
Source: PLoS One. 2026 Jan 12;21(1):e0340025. doi: 10.1371/journal.pone.0340025 (PMC12795367; doi:10.1371/journal.pone.0340025)
Supplement: S1 Appendix — (XLSX) [file pone.0340025.s010.xlsx]

## Sheet: Sign test
S1 Appendix. Data and analyses of healthcare practitioners performance outcomes.
Date: 19.02.2025
Sign test for adherence to recommended practice
Study	Follow-up time (months)	Study result	Favours CDS (+) or Control (-)				Formulas used
Barker (2016	8	Rate ratio 3.05	+		Favours CDS	8
Carroll (2012)	6	89% in IG, 64% in CG	+		Favours Control	0
Clemson (2024)	12	0.90 units	+		Sample size	8
Dykes (2010)	6	94% in IG, 81% in CG	+		P-value (two-sided)	0.0078125	=2*BINOM.FORDELING(antall vellykkede forsøk; dsvs. Antallet resultater i favør CDS; antallet forsøk; sannsynligheten for at hvert resultat er i favør CDS hvis nullhypotesen er sann; kumulativ (sann), dvs. sannsynligheten for at det maksimalt er antall_s vellykkede forsøk)
Groshaus (2012)	3	Mean difference 3.1	+
Wenger (2009)	13	44% in IG, 37.6% in CG	+		Proportion (percentage) of results favouring CDS	1
Wenger (2010)	12	60% in IG, 37.6% in CG	+		Median follow-up time in months	7
Snooks (2014)	1	Odds ratio 2.04	+
Sign test for medication prescribing appropriateness
Study	Follow-up time (months)	Study result	Favours CDS (+) or Control (-)		Favours CDS	9
Blalock (2020)	12	-	+		Favours Control	0
Blum (2021)	2	Odds ratio 0.99	+		Sample size	9
Frankenthal (2014)	12	Mean 7.3 in IG, 8.9 in CG	+		P-value (two-sided)	0.00390625	=2*BINOMDIST(number of successes, i.e., the number of results favouring CDS; number of trials; probability of result favouring CDS if null hypothesis is true; cumulative (true))
Gallagher (2011)	0	Absolute risk reduction 35.7%	+
Lightbody (2002)	6	608 in IG, 684 in CG	+		Proportion (percentage) of results favouring CDS	1
Peterson (2007)	9	Median 2.5 in IG, 3.0 in CG	+		Median follow-up time in months	9
Phelan (2024)	6	Adjusted relative risk 1.24	+
Tamblyn (2012)	23	Mean reduction 1.7	+
Weber (2008)	12	Mean reduction 0.496	+

## Sheet: Wilson confidence intervals
				Settings					Wilson 95% CI for adherence to recommended practice						Wilson 95% CI for medication prescribing appropriateness
				Alpha			0.05		Number of sucesses				8		Number of successes				9
				Z-score			1.95996		Sample size				8		Sample size				9
									Proportion (percentage) of results favouring CDS				1		Proportion (percentage) of results favouring CDS				1
									u				0.480182		u				0.426829
									95% CI lower limit				0.675592		95% CI lower limit				0.700855
									95% CI upper limit				1		95% CI upper limit				1
									Wilson 95% CI from Stata						Wilson 95% CI from Stata
									Lower limit				0.675592		Lower limit				0.700855
									Upper limit				1		Upper limit				1
