# Supplementary material for: Effectiveness of clinical decision support in fall prevention among older adults: A systematic review and meta-analysis
Source: PLoS One. 2026 Jan 12;21(1):e0340025. doi: 10.1371/journal.pone.0340025 (PMC12795367; doi:10.1371/journal.pone.0340025)
Supplement: S2 Appendix — (XLSX) [file pone.0340025.s011.xlsx]

## Sheet: Fall risk
									Intervention group			Control group									Stata: meta esize				Stata: meta set
Study	Study design	Population (health personnel)	Setting	Intervention	Comparison	FU time (m)	Outcome description	Notat	n in IG	n with event in IG	Risk in IG	n in CG	n with event in CG	Risk in CG	Effect estimate (RR)	Effect estimate (OR)	95% CI LL	95% CI UL	p value	SE	net	nft	nec	nfc	lnor	lnorll	lnorul
Aizen (2015)	CRT					3	Risk of falling in intervention group compared with control group (among participants admitted during the first phase of thet study, three months of follow-up)		200	13	0.065	308	8	0.025974							13	187	8	300
Blalock (2020)	CRT	Pharmacists	Community pharmacies in USA	Steadi-RX: Screening with 3KQ, medication review to patients who answered yes to ≥1 question, and recommendations faxed to patient's healthcare provider.	No-treatment control: Pharmacies did not receive any STEADI materials.	12	Risk of falling during 12-month post-intervention period, controlled for risk of falling during 12-month pre-intervention period, in intervention group compared with control group									1.09	0.81	1.47	0.58						0.0861777	-0.210721	0.385262
Blum (2021)	CRT	Hospitals				12	Risk of falling during 12 months follow-up in intervention group compared with control group		963	237	0.246106	1045	263	0.251675							237	726	263	782
Ferrer (2014)	IRPGT	General practitioners and nurses	Primary care practices in Spain	Multifactorial fall risk assessment focusing on a participant's risk of falling with nine different fall risk factors (medications, vision, hearing, balance and gait, malnutrition, disability cognitive impairment, social risk, and home safety). After assessment, a nurse or a doctor visited the participant to give recommendations according to algorithm. Each participant's GP was mailed after the e…	Usual health care	12	Risk of falling during the first 12 months in intervention group compared with control group	Tabell 4 i hovedartikkel	142	40		131	33								40	102	33	98
Gallagher (2011)	IRPGT					6	Proportion of patients with at least one fall during six months follow-up		180		0.058	178		0.084					0.332		10	170	15	163
Ganz (2022)	CRT					24	Risk of falling		2802	1833	0.654176	2649	1798	0.678747							1833	969	1798	851
Groshaus (2012)	NRCT with stepped wedge design	Nurses	Hospitals in Canada	Knowledge translation interventention with three components: 1) An electronic nurse-initiated order set (e.g. fall risk screening) ordered by nurses; 2) educational in-servicing (e.g. education about relevant age-related changes and evidence-informed strategies to provide optimal care to the older in-patient); and 3) a binder of geriatric resource materials including falls screening and preventio…	As this study used a stepped-wedge design, six medical units received the intervention in a staggered fashion. Until the intervention was rolled out on a unit, the unit acted as a control unit.	3	Odds of a fall happening on a unit over a 2-week period before the intervention was implemented compared with after the intervention was implemented									9.3	0.9	100	0.065						-2.23001	-4.60517	0.105361
Lightbody (2002)	IRPGT					6	Number of fallers during six months follow-up		155	36	0.23	159	39	0.25					0.89		36	119	39	120
Snooks (2014)	CRT	Paramedics	Emergency ambulance services in the UK	Computerised CDS on hand-held tablet computers used by paramedics attending older people who fall: The CDS was used to decide whether to take patients who had fallen to an ED or leave them at home with referral to a community-based falls service. The CDS prompted the assessment of injuries associated with the fall, co-morbidity, the patient's psychosocial needs, and environmental risk. Based on t…	Usual care with paper-based protocols to assess patients and make decisions about the care of patients who had fallen.	1	Odds of a patient reporting ≥1 falls (self-report) during one month follow-up in intervention group compared with control group	1: Tabell 4 i hovedartikkel. 2: OR er justert og ikke crude	236	135		175	112			0.752	0.503	1.124	0.165		135	101	112	63
Weber (2008)	CRT	General practitioners	Primary care practices in USA	Medication review by pharmacist or geriatrician focusing on fall risk-increasing drugs, polypharmacy, and inappropriate doses followed by recommendations made to the GP via the EMR.	Usual care without medication review and recommendations sent to GP via the EMR.	15	Percent of patients reporting 1 or more falls during 15 months follow-up		337		0.143	158		0.1544		0.86			> 0,1	0.22	48	289	24	134

## Sheet: Fall rate
									Intervention group						Control group											Stata: meta set
Study	Study design	Population	Setting	Intervention	Comparison	FU time (m)	Outcome description	Notat	IG n events	IG FU-time	IG rate	IG rate 95% CI LL	IG rate 95% CI UL	IG SD	CG n events	CG FU-time	CG rate	CG rate 95% CI LL	CG rate 95% CI UL	CG SD	Effect estimate (RaR)	Rate difference (RD)	95% CI LL	95% CI UL	p value	lnrr	lnrrll95	llrrul95
Aizen (2015)	CRT					3	Fall rate per 1000 bed-days in intervention group compared with control group (of participants admitted during the first phase of the study, three months of follow-up)		14	7667.03	1.826				8	6125.57	1.306				1.39816		0.547	3.847		0.335159	-0.603306	1.34729
Barker (2016)	CRT	Nurses	Hospitals in Australia	6-PACK program: Use of a nine-item fall-risk tool (TNH-STRATIFY) and options for six interventions ('falls alert' sign; supervision of patients in the bathroom; ensuring patient's walking aids are within reach; establishment of a toileting regime; use of a low-low bed and use of bed/chair alarm). The 6-PACK interventions were personalised to each patient based on the fall-risk tool findings and c…	Usual fall prevention practices as part of existing hospital policy.	12	Rate of falls per 1000 occupied bed days during 12 months follow-up in intervention group compard with control group	Har regnet meg frem til antall fall basert på tallene i appendix 2. Antall fall er sannsynligvis ikke helt riktig da jeg får en annen fallrate enn de har fått i studien	938	125531	7.46	7	7.5		891	127089	7.03	6.59	7.51		1.04		0.78	1.37	0.796	0.0392207	-0.248461	0.314811
Clemson (2024)	CRT	General practitioners	Primary care practices	Isolve intervention	Usual general practice care	12	Rate of falls, self-reported by patients using daily fall calendar mailed on a monthly basis, in intervention group compared with control group over 12 months follow-up														0.96		0.77	1.2		-0.040822	-0.261365	0.182322
Dykes (2010)	CRT	Nurses	Hospitals in USA	Electronic Fall Prevention Tool Kit (FPTK): Falls risk assessment using the Morse Falls Scale followed by tailored fall prevention interventions. Evidence-based fall prevention interventions were automatically selected and tailored by nurse based on knowledge of patient, consisting of bed posters composed of brief text with an accompanying icon, patient education handouts, and an individually tai…	Usual care consisting of falls risk assessment using the Morse Falls Scale, placing a generic 'high risk for falls' sign above bed for patients scoring >45 on Morse Falls Scale, educating patient/family members, providing booklets or other handouts, documenting plan manyally in paper or electronic record.	6	Rate of patient falls per 1000 patient-days during six months follow-up in control group compared with intervention group (sensitivity analysis with patients aged 65 years or older)	Adjusted for site, sex, race. Crude estimates are also available in table 3	35		2.66	1.87	3.8		53		4.75	3.44	6.54			2.08	0.61	3.56	0.003	-0.579818	-1.00672	-0.152919
Dykes (2020)	NRCT	Nurses	Hospitals in USA	Fall Tailoring Intervention for Patient Safety (TIPS) tool kit: Actively engages patients and family in the three-step falll prevention process: 1) identifying risk factors, 2) developing a tailored plan to decrease risk, and 3) consistently carrying out the plan. Risk assessment was performed using the Morse Falls Scale upon admission, weekly and whenever there was a change in the patient's stat…	Same as control in Dykes et al. (2010)	21	Rate of patient falls per 1000 patient-days during 21-month post-intervention period compared with 21-month pre-intervention period (subgroup analysis of patients aged 65 years or older)														0.9		0.74	1.09		-0.105361	-0.301105	0.0861777
Elley (2008)	IRPGT	Nurses	Primary care practices in New Zealand	Falls-and-fracture nurse coordinator and multifactorial intervention with the following components: a community-based assessment of risk factors for falls and fractures; home hazards assessment; bone health assessment; referral to appropriate community fall prevention intervention; and a strength and balance exercise programme. The otago exercise programme was delivered for 1 year during home vis…	Usual care consisting of an offer of at least two social visits from an accredited visitor such as a nursing student, within one month of enrolment, as well as a pamphlet about fall prevention.	12	Rate of falls per person-year during 12 months follow-up in intervention group compared with control group	From table 2 in main article	285	349.8	1.91	1.7	2.16		299	346.1	2.01	1.79	2.25		0.96		0.7	1.34		-0.040822	-0.356675	0.29267
Ferrer (2014)	IRPGT					12	Rate of falls during 12 months follow-up in intervention group compared with control group														0.85		0.51	1.4	0.56	-0.162519	-0.673345	0.336472
Frankenthal (2014)	IRPGT					12	Rate of falls per person-year during 12 months follow-up in intervention group compared with control group		128	58440	0.8			1.3	190	53326.5	1.3			2.4	0.614737		0.487	0.773	0.28	-0.486561	-0.719491	-0.257476
Ganz (2022)	CRT					24	Rate of falls per 100 person-years during 27 months follow-up in intervention group compared with control group		6600	6338.3	104.1				6577	6042.5	108.8				0.97		0.93	1	0.048	-0.0304592	-0.0725707	0
Healey (2004)	CRT					6	Risk of falling in intervention group compared with control group as a change from the six-month period before interventnion implementation to the six-month period after intervention implementation														0.71		0.55	0.9	0.006	-0.34249	-0.597837	-0.105361
Lightbody (2002)	IRPGT					6			89	470	0.189362				145	590	0.245763				0.770506		0.585	1.01		-0.260708	-0.536143	0.00995033
Logan (2021)	CRT					3	Fall rate per 1000 resident-days between 91 and 180 days after randomisation in intervention group compared with control group (minimally adjusted)														0.57		0.45	0.71	< 0,001	-0.562119	-0.798508	-0.34249
Mahoney (2007)	IRPGT	Nurse and physiotherapist	Home visits in USA	Multifactorial fall-risk assessment and intervention in the participants' home: Physiotherapist or nurse used an algorithm to evaluate medications, distant vision, balance and gait, some neurological deficits, cognition, mood, home functioning, and home safety. Based on the assessment, recommendations were given to the participant. Recommendations were mailed to the participant's GP to evaluate a…	Home safety visits: Participants received an in-home assessment from an occupational therapist that was limited to home safety recommendations and advice to see their doctor about falls.	12	Rate of falls per person-year (365.25 days) during 12 month follow-up in intervention group compared with control group				1.88						2.31				0.81		0.57	1.17	0.27	-0.210721	-0.562119	0.157004
					Median:	12

## Sheet: Rate of fall injuries
									Intervention group						Control group											Stata: meta set
Study	Study design	Population	Setting	Intervention	Comparison	FU time (m)	Outcome description	Notat	IG n events	IG FU-time	IG rate	IG rate 95% CI LL	IG rate 95% CI UL	IG SD	CG n events	CG FU-time	CG rate	CG rate 95% CI LL	CG rate 95% CI UL	CG SD	Effect estimate (RaR)	Rate difference (RD)	95% CI LL	95% CI UL	p value	lnrr	lnrrll95	llrrul95
Barker (2016)	CRT	Nurses	Hospitals in Australia	6-PACK program: Use of a nine-item fall-risk tool (TNH-STRATIFY) and options for six interventions ('falls alert' sign; supervision of patients in the bathroom; ensuring patient's walking aids are within reach; establishment of a toileting regime; use of a low-low bed and use of bed/chair alarm). The 6-PACK interventions were personalised to each patient based on the fall-risk tool findings and c…	Usual fall prevention practices as part of existing hospital policy.	12	Rate of fall injuries per 1000 occupied bed days during 12 months follow-up	Har regnet meg frem til antall fall basert på tallene i appendix 2. Antall fall er sannsynligvis ikke helt riktig da jeg får en annen fallrate enn de har fått i studien													0.96		0.72	1.27	0.766	-0.040822	-0.328504	0.239017
Dykes (2010)	CRT	Nurses	Hospitals in USA	Electronic Fall Prevention Tool Kit (FPTK): Falls risk assessment using the Morse Falls Scale followed by tailored fall prevention interventions. Evidence-based fall prevention interventions were automatically selected and tailored by nurse based on knowledge of patient, consisting of bed posters composed of brief text with an accompanying icon, patient education handouts, and an individually tai…	Usual care consisting of falls risk assessment using the Morse Falls Scale, placing a generic 'high risk for falls' sign above bed for patients scoring >45 on Morse Falls Scale, educating patient/family members, providing booklets or other handouts, documenting plan manyally in paper or electronic record.	6	Rate of fall-related injuries per 1000 patient-days during 6 months follow-up (sensitivity analysis with patients aged 65 years or older)		7	12.6812					9	10.495					0.643696		0.203724	1.94238		-0.440528	-1.59099	0.663915
Dykes (2020)	NRCT	Nurses	Hospitals in USA	Fall Tailoring Intervention for Patient Safety (TIPS) tool kit: Actively engages patients and family in the three-step falll prevention process: 1) identifying risk factors, 2) developing a tailored plan to decrease risk, and 3) consistently carrying out the plan. Risk assessment was performed using the Morse Falls Scale upon admission, weekly and whenever there was a change in the patient's stat…	Same as control in Dykes et al. (2010)	21	Rate of falls with injury per 1000 patient-days in 21-month post-intervention period compared with 21-month pre-intervention period (subgroup analysis of patients aged 65 years or older)														0.52		0.34	0.82	0.004	-0.653926	-1.07881	-0.198451
Ganz (2015)	NRCT					12	Rate of episodes of care for injuries due to falls per 1000 person-years during 12 months follow-up														1.27		0.93	1.73		0.239017	-0.0725707	0.548121
Ganz (2022)	CRT					24	Rate of self-reported fractures per 100 person-years during 24 months follow-up														0.93		0.8	1.08	0.337	-0.0725707	-0.223144	0.076961
Healey (2004)	CRT	Nurses	Hospital in the UK			6	Risk of having a fall-related injury in the intervention group compared with the control group as a change from the six-month period before intervention to the six-month period after intervention implementation	In this study, risk of falling refers to fall rate per 1000 occupied bed days													1.35		0.8	2.28		0.300105	-0.223144	0.824175
